# Supplementary material for: Response of Chironomids to Key Environmental Factors: Perspective for Biomonitoring
Source: Insects. 2022 Oct 7;13(10):911. doi: 10.3390/insects13100911 (PMC9604178; doi:10.3390/insects13100911)
Supplement: Supplementary file 1 [file insects-13-00911-s001.zip]

Archive with 12 entries (12 files):
- Fig_S1.TIF
- Fig_S2.TIF
- Fig_S3.TIF
- Fig_S4.tif
- Tab_S1.xlsx
- Tab_S2.xlsx
- Tab_S3.xlsx
- Tab_S4.xlsx
- Tab_S5.xlsx
- Tab_S6.xlsx
- Tab_S7.xlsx
- Tab_S8.xlsx
