# Supplementary material for: Response of Chironomids to Key Environmental Factors: Perspective for Biomonitoring
Source: Insects. 2022 Oct 7;13(10):911. doi: 10.3390/insects13100911 (PMC9604178; doi:10.3390/insects13100911)
Supplement: Supplementary file 1 [file insects-13-00911-s001.zip › Tab_S2.xlsx]

## Sheet: Foglio1
corr coeff	alt	dist	y	m	T	pH	cond	O2	N-NO3	TP	N-NH4	prob corr coeff	alt	dist	y	m	T	pH	cond	O2	N-NO3	TP	N-NH4	number observations	alt	dist	y	m	T	pH	cond	O2	N-NO3	TP	N-NH4
Ablabesmyia_sstr	0.486238	-0.288928	0.216868	0.0366714	-0.435179	0.324201	-0.231653	0.424021	-0.217764	-0.225671	-0.178416	Ablabesmyia_sstr	6.66134e-16	1.46265e-05	0.000647564		4.35029e-10	5.18141e-05	0.00396178	8.86203e-10	0.0193938	0.0082507		Ablabesmyia_sstr	244	218	244	244	188	150	153	192	115	136	83
Brillia	-0.0578095	-0.0647555	-0.119442	0.0781205	-0.0546004	-0.202107	-0.169073	-0.0497519	0.0549006	-0.174978	-0.14387	Brillia			0.023616			0.00157524	0.00941113					Brillia	359	350	359	356	283	242	235	273	71	37	51
C_anthracinus_gr	0.250725	-0.117047	0.0149985	0.0129056	-0.146071	0.339347	-0.0441536	0.0511786	-0.0124301	-0.0994961	-0.0549169	C_anthracinus_gr	1.35883e-05				0.0322878	5.67332e-07						C_anthracinus_gr	294	241	294	294	215	207	151	187	179	168	147
C_bicinctus_gr	-0.0408595	-0.0884562	0.0378215	-0.0359809	-0.159225	0.0599349	0.0430398	0.177826	0.171274	-0.233661	-0.157278	C_bicinctus_gr		0.0402692			0.000360938			8.66299e-05	0.0246727	0.0219501		C_bicinctus_gr	593	538	593	593	498	391	406	482	172	96	140
C_fuscus_gr	0.236302	-0.0538785	0.0661592	-0.0495633	-0.319562	0.192724	-0.272407	0.00578563	-0.276102	-0.297536	-0.486368	C_fuscus_gr	0.00360011				0.000706278		0.0121813				0.00305185	C_fuscus_gr	150	136	150	150	109	80	84	116	46	24	35
C_plumosus_gr	0.158504	-0.336439	-0.159532	-0.143036	-0.222072	0.215029	-0.0661494	0.238676	0.00235258	-0.206092	-0.0603154	C_plumosus_gr	0.000627765	5.47118e-12	0.000577896	0.00207955	3.60532e-05	0.000740188		5.14557e-05		0.00454731		C_plumosus_gr	462	398	462	461	340	243	234	282	174	188	158
C_thummi_gr	0.0203063	-0.076607	0.0849305	0.0219513	-0.0441127	0.188495	-0.0384235	-0.0476415	0.0252075	0.0390129	-0.159594	C_thummi_gr						0.00209963						C_thummi_gr	439	400	439	437	359	264	277	324	94	66	66
C_tremulus_gr	-0.0303588	-0.0826893	-0.0412058	-0.0382752	-0.0645906	-0.00451118	0.0376662	0.000564578	-0.0467597	-0.123914	-0.104185	C_tremulus_gr		0.0384569										C_tremulus_gr	641	627	641	641	534	353	355	505	128	102	110
C_trifascia_gr	-0.0989715	0.0213807	-0.0119164	-0.067507	-0.0869204	0.0773402	0.108405	0.113039	0.280783	-0.283446	-0.165816	C_trifascia_gr												C_trifascia_gr	140	135	140	140	124	111	104	132	48	7	25
Chaetocladius	0.541404	-0.405709	0.433722	0.0821202	-0.27146	-0.606478	-0.23288	0.196982	-0.291151	0.248728	-0.365504	Chaetocladius	8.78825e-08	0.000543166	3.3735e-05		0.0251401	2.80762e-07						Chaetocladius	85	69	85	83	68	60	66	31	41	9	11
Cladopelma	0.0615831	-0.269817	0.084238	0.18951	0.00964214	0.0644936	-0.0872626	0.160632	-0.0580223	-0.104759	-0.086508	Cladopelma		1.20101e-05		0.000629796				0.0260331				Cladopelma	323	256	323	322	219	195	132	192	157	146	134
Cladotanytarsus	0.214489	-0.314	-0.00172043	-0.018655	-0.31095	0.442774	-0.208075	0.429572	0.030208	-0.172014	-0.246753	Cladotanytarsus	0.000278327	5.53262e-07			6.31862e-06	9.49348e-10	0.0209193	5.04808e-09		0.0444383	0.00731846	Cladotanytarsus	283	244	283	283	203	174	123	170	136	137	117
Conchapelopia	0.0785194	-0.0549257	-0.280016	0.0271456	-0.185272	0.12828	0.0146247	0.226778	-0.123912	-0.402576	-0.209936	Conchapelopia	0.0275209		1.11022e-15		2.28764e-06	0.00370946		9.86991e-09		3.29208e-05	0.00364742	Conchapelopia	788	753	788	788	642	510	441	625	231	100	190
Corynoneura	0.410264	-0.109078	0.259313	0.156397	-0.334117	-0.13154	-0.419709	0.122057	-0.32533	-0.403222	-0.349054	Corynoneura	5.32907e-15		1.55712e-06	0.0041675	3.17151e-08	0.0497856	7.66618e-11		0.000324801	5.08897e-05	0.000696242	Corynoneura	334	296	334	334	261	223	221	223	118	95	91
Cryptochironomus	0.27964	-0.364558	-0.190557	-0.0321899	-0.275132	0.204081	-0.213376	0.463717	-0.13078	-0.266264	-0.248315	Cryptochironomus	2.1114e-09	5.10703e-14	5.42591e-05		2.25286e-07	0.000349641	0.00085687	0		8.67201e-05	0.000831482	Cryptochironomus	443	400	443	443	343	303	241	323	225	212	178
D_aberrata_gr	0.176698	0.0987847	0.0171318	0.121181	-0.0701422	-0.235837	0.141822	0.0468628	0.193657	-0.437728	-0.476872	D_aberrata_gr												D_aberrata_gr	53	50	53	53	42	26	34	26	12	5	11
D_cinerella_gr	-0.213589	0.102448	0.33849	-0.307459	0.179147	0.070518	-0.0911487	-0.26317	-0.116231	-0.47248	-0.357259	D_cinerella_gr			0.0114794	0.0224056								D_cinerella_gr	55	51	55	55	50	41	40	30	11	5	6
D_dampfi_gr	0.282185	-0.165735	0.241994	0.131206	-0.093101	0.0241843	-0.00533786	0.163604	-0.643019	0	0	D_dampfi_gr	0.0227621											D_dampfi_gr	65	63	65	65	59	41	55	36	5	0	0
D_latitarsis_gr	0.522608	-0.239946	0.479967	0.0819217	-0.398948	-0.301463	-0.32694	0.321109	-0.152863	-0.0846813	-0.455403	D_latitarsis_gr	1.10118e-10	0.00979799	5.04086e-09		1.89677e-05	0.00331914	0.000490092	0.013147			0.043616	D_latitarsis_gr	133	115	133	133	108	93	110	59	45	17	20
D_tonsa_gr	0.255445	-0.0999166	0.056157	0.0765897	-0.240361	-0.18097	-0.24963	0.0881423	-0.157749	-0.30747	-0.296731	D_tonsa_gr	5.53324e-07				2.66246e-05	0.00284018	3.02094e-05				0.00582232	D_tonsa_gr	374	351	374	374	299	270	273	252	133	41	85
D_zernyi_gr	0.451284	-0.174127	0.315796	0.125732	-0.360419	-0.278283	-0.350943	0.193016	-0.410198	-0.433434	-0.211258	D_zernyi_gr	5.54801e-12	0.0168543	2.86481e-06		1.37991e-06	0.000701031	5.74929e-06		0.000841121	0.0212146		D_zernyi_gr	211	188	211	211	170	145	159	102	63	28	30
Demicryptochironomus	-0.122858	-0.174488	-0.271064	0.162438	-0.00490884	-0.157028	-0.00686165	0.190104	-0.0364199	0.137593	0.174915	Demicryptochironomus			0.00755604									Demicryptochironomus	96	88	96	96	84	79	35	81	77	45	71
Diamesa	0.301641	-0.180008	0.225268	0.0267343	-0.250857	-0.178353	-0.251729	0.0423253	-0.221907	-0.123464	-0.172348	Diamesa	0.000167296	0.0366941	0.00541966		0.00428879		0.00534827					Diamesa	151	135	151	151	128	106	121	76	45	23	24
Dicrotendipes	0.213268	-0.331364	0.0528369	-0.0599488	-0.190902	-0.00113588	-0.111994	0.382423	-0.332186	-0.370989	-0.348777	Dicrotendipes	2.27369e-05	3.30008e-10			0.000821067			3.9564e-10	2.56632e-05	2.3977e-05	1.83428e-05	Dicrotendipes	388	342	388	387	304	223	169	250	154	123	144
E_claripennis_gr	0.122871	-0.147716	0.0579249	-0.0183449	-0.044778	-0.158186	-0.0757149	-0.0216561	-0.183005	-0.196436	-0.0386573	E_claripennis_gr	0.00347091	0.000772297				0.00117497			0.0222136			E_claripennis_gr	564	515	564	561	470	418	414	399	156	68	91
E_devonica_gr	-0.100542	0.109151	0.282202	0.101133	0.108113	0.0979148	-0.0116775	0.0425945	-0.0875183	0.0657372	-0.0781321	E_devonica_gr			0.000610655									E_devonica_gr	144	142	144	144	120	113	103	126	68	14	43
E_minor_gr	0.286975	-0.0414431	0.174319	0.0374944	-0.264407	-0.289662	-0.251257	-0.079046	-0.358789	-0.230946	-0.33172	E_minor_gr	1.78039e-06		0.0042054		0.000122819	9.6454e-05	0.000487713		0.0010049		0.0260091	E_minor_gr	268	249	268	267	206	176	189	156	81	24	45
Endochironomus	0.201183	-0.313404	-0.139301	0.0377002	-0.197462	0.0684046	-0.0833061	0.18908	-0.220501	-0.494225	-0.339381	Endochironomus	0.00759235	6.42245e-05			0.0313529			0.0362142		0.000264465	0.0196082	Endochironomus	175	157	175	175	119	66	52	123	53	50	47
Eudactylocladius	0.0801788	0.236486	0.259616	-0.000682532	-0.0456308	-0.0948669	-0.223088	0.23392	-0.201842	-0.257238	-0.229224	Eudactylocladius		0.00380672	0.00102536				0.0104297	0.0139102				Eudactylocladius	157	148	157	157	141	124	131	110	85	58	68
Eukiefferiella	0.0501268	0.205602	0.221649	-0.0225937	0.128744	0.0373946	-0.105258	-0.112616	0.0178979	-0.101336	-0.0640127	Eukiefferiella		0.0401548	0.0244424									Eukiefferiella	103	100	103	102	93	87	77	79	45	15	23
Euorthocladius	0.147718	-0.118667	0.287042	-0.0785744	-0.0646975	-0.154047	0.000898199	-0.110582	-0.198069	-0.491855	-0.332108	Euorthocladius	0.000361968	0.00549807	1.91291e-12			0.00115851		0.0242685	0.0158159	0.000158561	0.00114497	Euorthocladius	579	546	579	576	495	442	431	415	148	54	93
Glyptotendipes_sstr	0.0190144	-0.139781	0.121057	0.0321376	-0.0490506	0.419271	-0.41843	-0.0319697	-0.132906	-0.336009	-0.199947	Glyptotendipes_sstr		0.0435298				0.000303034	0.000112254			0.0106071		Glyptotendipes_sstr	225	209	225	225	180	70	80	160	52	57	46
Harnischia	0.372653	-0.401561	0.362601	-0.037693	-0.566386	0.744573	-0.125877	0.40642	-0.491265	-0.587472	-0.563717	Harnischia	5.20366e-05	4.56957e-05	8.53231e-05		2.39262e-08	3.62327e-08		0.000708915		0.00320337	0.0448104	Harnischia	112	97	112	112	83	40	48	66	9	23	13
Heleniella	0.312024	-0.194355	0.378035	0.0652386	-0.234174	-0.298517	-0.344245	0.0715924	-0.258723	-0.457603	-0.356196	Heleniella	0.00157602		0.000105428		0.041745	0.012722	0.00267103					Heleniella	100	84	100	100	76	69	74	37	45	15	16
Heterotrissocladius	0.407992	-0.0986979	0.43602	0.265809	-0.334933	-0.226242	-0.421388	0.456155	-0.450926	-0.312886	-0.415157	Heterotrissocladius	1.03172e-07		1.02626e-08	0.000766256	0.000798401	0.0409696	4.81202e-05	7.03988e-06	0.000487127	0.0111589	0.00199395	Heterotrissocladius	158	132	158	157	97	82	87	89	56	65	53
Holotanypus	0.0558459	-0.308894	-0.0689471	-0.0514505	-0.335627	0.20353	-0.175705	0.427082	-0.0499528	-0.210105	-0.18558	Holotanypus		3.9968e-15			5.9952e-15	4.11599e-05	0.00135207	0		0.00013903	0.00282137	Holotanypus	693	618	693	692	512	400	330	426	312	324	257
I_sylvestris_gr	-0.014779	-0.00421825	-0.152238	-0.0420013	-0.0469779	0.110371	-0.0423071	0.0854201	-0.119086	-0.169309	-0.0723661	I_sylvestris_gr			0.00160483									I_sylvestris_gr	427	389	427	427	340	208	216	312	127	110	98
M_atrofasciata_gr	0.276514	-0.184781	0.105531	-0.0190047	-0.24983	-0.248103	-0.14839	-0.0544744	-0.224335	-0.227772	-0.144443	M_atrofasciata_gr	8.88178e-16	2.2536e-07	0.00249516		1.1567e-10	3.68464e-09	0.000486108		0.00042505	0.00505923		M_atrofasciata_gr	819	774	819	817	647	550	549	590	243	150	165
M_notescens_gr	0.0185962	0.07132	0.0548105	-0.0435495	0.106127	0.167759	0.040914	-0.124505	0.0547606	0.194275	0.460075	M_notescens_gr											0.0137623	M_notescens_gr	90	87	90	90	50	33	37	66	29	12	28
M_radialis_gr	0.0769428	0.074019	-0.168689	-0.195734	-0.272397	0.117816	-0.32783	0.454653	-0.328498	-0.291643	-0.189751	M_radialis_gr					0.0215524		0.00767891	0.000181606	0.0153	0.0341019		M_radialis_gr	75	71	75	75	71	66	65	63	54	53	47
Macropelopia	0.281989	0.024435	0.210142	0.0319481	-0.42241	-0.0331974	-0.45871	0.0808243	-0.294082	-0.235781	-0.255576	Macropelopia	0.000125544		0.00463457		3.33882e-07		2.85668e-07		0.012162			Macropelopia	180	172	180	180	135	121	114	142	72	64	48
Mesorthocladius	0.23696	-0.092312	0.284283	0.0621577	-0.171869	-0.116002	-0.175047	-0.0697036	-0.244338	-0.28231	-0.215537	Mesorthocladius	1.89696e-05		2.41134e-07		0.00583357		0.00702414		0.012871			Mesorthocladius	319	297	319	319	256	219	236	200	103	47	80
Microchironomus	-0.0347508	0.0993768	-0.274535	-0.0951103	-0.280545	0.252764	-0.229369	0.440375	-0.32934	-0.406622	-0.544637	Microchironomus			0.0234743					0.00810882		0.0209163	0.00225262	Microchironomus	68	44	68	68	33	32	30	35	31	32	29
Microtendipes	0.0173558	-0.109323	-0.136611	-0.0509377	-0.0697656	0.241492	-0.109457	0.210402	-0.167268	-0.121105	-0.128182	Microtendipes		0.03456	0.00620955			0.000118788		0.000164813	0.0307273			Microtendipes	400	374	400	400	315	249	237	316	167	124	132
Nanocladius	-0.00852938	-0.134371	0.112009	0.0463114	0.0303436	-0.265311	0.0281171	-0.000196113	-0.136736	-0.20297	-0.170943	Nanocladius						0.00368951						Nanocladius	164	158	164	164	140	118	128	138	35	25	29
O_decoratus_gr	0.144715	-0.167609	0.300068	-0.0850004	-0.0849556	-0.0157778	0.0231147	0.103702	0.0530573	-0.288879	-0.132296	O_decoratus_gr	0.0115334	0.00532722	9.62217e-08							0.0293046		O_decoratus_gr	304	275	304	302	268	223	208	224	78	57	53
O_oblidens_gr	0.0726025	-0.0277602	-0.305196	-0.100602	-0.248313	-0.0115443	-0.098803	0.133192	-0.207912	-0.303603	-0.232984	O_oblidens_gr			6.57725e-08		3.94582e-05			0.0311454	0.0120935	0.00263809	0.0157339	O_oblidens_gr	301	294	301	301	268	234	188	262	145	96	107
Orthocladius_sstr	-0.08544	-0.057953	0.166363	-0.139266	0.0105389	0.0157459	0.0311905	-0.103155	-0.098304	-0.1923	-0.081238	Orthocladius_sstr	0.047409		0.000104264	0.0012403				0.0310852				Orthocladius_sstr	539	514	539	535	461	376	362	437	166	76	123
P_austriacus_gr	0.217046	-0.240166	0.261474	0.104035	-0.0327042	0.0570705	-0.259885	0.347882	-0.095426	-0.333552	0.0563839	P_austriacus_gr	0.0356147	0.0259254	0.0109084				0.0224567	0.0115005		0.0112274		P_austriacus_gr	94	86	94	94	74	65	77	52	52	57	52
P_laetum_gr	0.138507	-0.0954083	0.142165	0.00973817	-0.000989986	0.176715	0.0465282	0.128204	0.0741073	-0.142547	-0.0658932	P_laetum_gr	0.0186893		0.0157608			0.0196681						P_laetum_gr	288	278	288	288	227	174	161	194	60	32	62
P_limbatellus_gr	0.01915	-0.212119	-0.237249	-0.08731	-0.198028	0.021462	-0.33628	0.287222	-0.176147	-0.138447	-0.0653279	P_limbatellus_gr		0.000342609	3.30247e-05		0.00158141		1.07034e-05	1.37818e-05	0.0170688			P_limbatellus_gr	300	281	300	300	252	234	164	222	183	164	161
P_nubeculosum_gr	0.0266858	-0.179375	-0.244618	-0.0344909	-0.082409	0.247384	-0.237641	0.30994	-0.153589	-0.170964	-0.203161	P_nubeculosum_gr		3.78158e-06	3.79496e-11			2.15625e-06	3.20189e-05	2.15583e-12	0.0161261	0.0142486	0.00439242	P_nubeculosum_gr	711	656	711	710	530	358	300	491	245	205	195
P_rufiventris_gr	-0.0449184	-0.0821461	0.116079	-0.0205946	0.121081	0.00933985	-0.0313329	-0.041108	0.102415	0.0815688	0.0420229	P_rufiventris_gr			0.0080589		0.0108417							P_rufiventris_gr	520	475	520	520	442	378	369	430	125	55	69
P_skirwithensis_gr	-0.136406	0.0292813	0.110534	-0.149234	-0.0543812	0.00151658	-0.0209819	-0.173705	-0.240755	-0.363303	-0.22841	P_skirwithensis_gr				0.0354014								P_skirwithensis_gr	199	190	199	199	144	116	132	125	49	28	37
P_sordens_gr	-0.0870656	0.0957185	-0.0437469	-0.0261532	-0.108126	0.142953	0.0228742	-0.180457	-0.431001	-0.318369	0.0491302	P_sordens_gr												P_sordens_gr	121	116	121	121	104	35	30	91	14	11	6
P_sordidellus_gr	0.28494	-0.011333	0.147164	0.138393	-0.257999	0.0746874	-0.26049	0.262843	-0.38423	-0.209109	-0.200647	P_sordidellus_gr	0.0126016								0.00641698			P_sordidellus_gr	76	62	76	75	55	53	56	49	49	52	39
Pagastiella	0.192605	-0.40349	0.200071	-0.124852	-0.0596985	0.202897	0.654696	0.0839361	-0.0981939	-0.0637183	-0.221124	Pagastiella		0.000709903					0.00808318					Pagastiella	74	67	74	74	62	62	15	60	62	30	60
Parachironomus	-0.0530716	-0.173476	-0.184215	-0.134013	-0.117807	0.17596	0.00162905	0.0133991	0.125428	-0.0968155	-0.174347	Parachironomus		0.0140259	0.00662843	0.0491787								Parachironomus	216	200	216	216	157	71	79	146	42	46	40
Paracladius	0.141404	-0.203964	0.173952	0.25354	-0.183505	0.252321	-0.176367	0.284113	-0.0795942	-0.123712	0.145572	Paracladius												Paracladius	57	47	57	57	36	30	31	35	17	23	16
Paracladopelma	0.288817	-0.256465	0.331865	-0.281504	-0.130194	0.222363	-0.110046	0.168678	0.452863	0.125035	-0.0213922	Paracladopelma	0.000990926	0.00610729	0.000138096	0.00134538		0.0269556			8.35009e-06			Paracladopelma	127	113	127	127	97	99	93	95	89	85	72
Paracricotopus	-0.00750114	-0.138787	0.115308	-0.187839	0.0812967	-0.00162857	0.173618	-0.0605969	-0.191291	0.0166455	0.0748193	Paracricotopus				0.0337336								Paracricotopus	128	127	128	128	119	111	101	117	30	23	24
Parakiefferiella	-0.195477	0.0151331	0.128563	-0.11573	0.0711485	0.126438	-0.0983298	0.285077	0.213702	-0.0465994	-0.1903	Parakiefferiella	0.0132428							0.00210996	0.0419547			Parakiefferiella	160	132	160	160	134	126	77	114	91	69	81
Paralauterborniella	0.6602	-0.549602	0.562878	-0.0755589	-0.457139	0.567501	0.260894	0.0571013	0.00172498	-0.0812238	-0.336016	Paralauterborniella	7.11254e-09	9.51784e-06	2.33672e-06		0.00108924	7.23065e-05					0.0484377	Paralauterborniella	61	57	61	61	48	43	30	48	40	29	35
Parametriocnemus	0.272087	-0.121002	0.319518	0.0565052	-0.191897	-0.187886	-0.0398586	0.0716232	-0.215357	-0.174683	-0.298015	Parametriocnemus	6.86922e-07	0.034068	4.23114e-09		0.0018065	0.00450418					0.0318892	Parametriocnemus	323	307	323	320	262	227	221	233	82	31	52
Paratanytarsus	0.195233	-0.241656	-0.102527	-0.0269285	-0.094345	0.123496	-0.135943	0.217113	-0.100754	-0.223844	-0.135795	Paratanytarsus	0.000115519	3.98697e-06	0.0443805					0.00027193		0.0187339		Paratanytarsus	385	356	385	385	293	188	195	277	133	110	110
Paratendipes	-0.195345	-0.267345	-0.185729	-0.210002	-0.0720951	0.44361	-0.0580822	0.248154	-0.0924002	-0.229272	-0.195721	Paratendipes	0.000267287	1.93866e-06	0.00053539	8.6864e-05		5.65503e-12		0.000409262		0.007476	0.046465	Paratendipes	344	308	344	344	251	219	174	199	135	135	104
Paratrissocladius	0.192399	0.0736387	0.134441	-0.127489	0.0899806	-0.347808	0.0300378	-0.160307	0.00788544	-0.338489	0	Paratrissocladius						0.0258628						Paratrissocladius	60	58	60	60	52	41	28	53	17	15	0
Parorthocladius	0.384995	-0.294727	0.394652	0.0997812	-0.365841	-0.303538	-0.404573	0.115379	-0.476011	-0.363831	-0.507406	Parorthocladius	0.000386789	0.0139582	0.000266532		0.00345441	0.0287037	0.0014821		0.010453			Parorthocladius	81	69	81	81	62	52	59	34	28	11	11
Phaenopsectra	0.307691	-0.0771581	0.113561	-0.0555052	-0.110144	0.187355	-0.127217	0.190018	-0.245419	-0.305492	-0.24047	Phaenopsectra	2.41893e-06					0.0235464		0.00998276	0.0272211	0.00728429		Phaenopsectra	226	210	226	226	173	146	147	183	81	76	66
Potthastia	-0.0957296	-0.101271	0.208319	-0.0719268	0.0948149	0.118903	-0.133292	-0.165824	-0.0579921	-0.272162	-0.300002	Potthastia			0.00465637					0.033833				Potthastia	183	178	183	183	167	146	135	164	67	24	34
Prodiamesa	0.0298376	0.159423	0.0275892	0.120063	-0.204781	0.194031	-0.290108	0.164243	-0.192416	-0.120002	-0.0631915	Prodiamesa		0.00843781		0.0428351	0.00197261	0.00578046	0.000108072	0.0180391	0.0329921			Prodiamesa	285	272	285	285	226	201	173	207	123	105	111
Pseudochironomus	0.187501	-0.226982	-0.0537521	-0.0443322	-0.025815	0.225397	-0.0868009	0.422586	-0.209078	-0.301936	-0.237611	Pseudochironomus	0.0198825	0.00640753				0.0105257		1.87122e-06	0.0255838	0.00497954	0.0211087	Pseudochironomus	154	143	154	153	132	128	63	118	114	85	94
Pseudodiamesa	0.239886	0.0860521	0.2531	0.0876814	-0.268382	-0.291457	-0.315268	-0.0300557	-0.317494	-0.405977	-0.119289	Pseudodiamesa	0.00162828		0.000868258		0.00219127	0.00221046	0.000506394		0.0246581	0.0396038		Pseudodiamesa	170	149	170	170	128	108	118	88	50	26	27
Psilocricotopus	-0.047518	-0.100524	0.0651448	0.14773	0.115955	0.0387203	0.0790557	-0.134707	-0.00764982	-0.469795	-0.352306	Psilocricotopus				0.0315498						0.0273771	0.0379265	Psilocricotopus	213	206	213	212	176	148	161	173	54	22	35
Rheocricotopus_sstr	-0.0803313	-0.000711087	0.00165274	-0.0344861	0.0575783	0.00662085	-0.00132575	-0.0750871	-0.0257294	0.034943	0.126997	Rheocricotopus_sstr												Rheocricotopus_sstr	553	518	553	553	451	363	350	446	127	59	100
Rheopelopia	0.185798	0.290896	0.074065	0.0228995	-0.524203	0.0706136	-0.0547298	-0.135037	0.217501	-0.283973	-0.125549	Rheopelopia	0.0285351	0.000649937			1.31196e-10							Rheopelopia	139	134	139	139	131	92	100	124	33	26	25
Rheotanytarsus	0.0882743	-0.202653	0.0776857	0.0709854	-0.0767087	0.181113	-0.0712423	0.0150682	-0.193452	0.0949836	-0.432533	Rheotanytarsus		0.0179763									0.0392691	Rheotanytarsus	145	136	145	144	119	91	91	117	35	13	23
Stempellina	0.27193	-0.410778	0.190915	0.0349323	-0.133246	0.158335	0.288717	0.290184	0.100847	0.0262387	-0.11117	Stempellina	0.0027744	1.7997e-05	0.0375417				0.0265762	0.00526729				Stempellina	119	102	119	119	93	93	59	91	80	63	74
Sympotthastia	0.000351004	-0.0153647	0.334367	-0.192743	-0.00342216	0.00101827	-0.191316	-0.108791	-0.146259	-0.113253	-0.355247	Sympotthastia			0.00119807									Sympotthastia	91	91	91	90	78	73	65	75	34	6	16
Synorthocladius	0.160794	-0.112247	0.193078	-0.0416955	-0.0906891	-0.0121618	-0.110949	-0.0254622	-0.213166	-0.224939	-0.0730084	Synorthocladius	0.00168697	0.0304262	0.000155536						0.0246846			Synorthocladius	379	372	379	377	328	299	303	325	111	73	79
T_gregarius_gr	0.2522	-0.292023	0.131322	0.117392	-0.0199064	-0.0413838	-0.151822	0.372005	-0.105914	-0.184163	-0.242533	T_gregarius_gr	4.01051e-06	6.88884e-07	0.0176798	0.0343891				6.80662e-09		0.0120931	0.00297804	T_gregarius_gr	326	279	326	325	262	237	153	228	185	185	148
Tanypus_sstr	-0.111485	0.00142492	-0.129841	0.211043	0.110918	0.123957	-0.120444	-0.189991	-0.206693	0.29542	0.294302	Tanypus_sstr				0.0108321								Tanypus_sstr	145	112	145	145	105	67	66	85	45	42	36
Tanytarsus	0.336407	-0.280738	0.182741	-0.0259292	-0.237602	0.225286	-0.118904	0.255369	-0.177938	-0.31953	-0.233159	Tanytarsus	1.82587e-12	5.7951e-08	0.000178542		1.69145e-05	0.000348938		7.49438e-06	0.0230596	0.00013338	0.00860308	Tanytarsus	416	361	416	416	321	248	262	300	163	138	126
Thienemannimyia	0.372119	-0.238369	0.0619086	0.18447	-0.421247	0.171606	-0.175735	0.140561	-0.316663	-0.368288	-0.306086	Thienemannimyia	0.00559199				0.0105098							Thienemannimyia	54	46	54	54	36	34	29	37	14	11	9
Tripodura	0.226624	-0.24191	0.26837	0.127649	-0.0553334	0.114423	0.0538814	0.077821	-0.184194	-0.299775	-0.235317	Tripodura	0.0079759	0.00983984	0.00158327									Tripodura	136	113	136	136	105	74	90	87	17	33	27
Trissopelopia	0.221031	0.0770872	-0.469458	-0.0617551	-0.260861	-0.0397895	-0.588786	-0.196035	-0.327415	-0.446313	0	Trissopelopia			0.000342065				0.0342519					Trissopelopia	54	54	54	54	30	15	13	44	6	6	0
Tvetenia	0.0596047	0.0321807	0.126022	-0.0469302	0.0356712	0.085782	-0.00210956	-0.0060416	-0.0177873	-0.180344	-0.170263	Tvetenia			0.00130617									Tvetenia	648	626	648	646	525	472	467	503	157	69	104
Uresipedilum	0.151843	-0.0724323	-0.0577233	-0.0487239	-0.150132	0.157401	0.0110139	0.174144	-0.0929415	-0.231847	-0.10155	Uresipedilum	0.0150278				0.0239906	0.0482549		0.0141399				Uresipedilum	256	222	256	256	226	158	144	198	81	31	63
Virgatanytarsus	0.12396	-0.0218931	0.0404182	0.199679	0.0711069	0.216049	0.197685	-0.0207271	-0.00502529	0	-0.0424698	Virgatanytarsus				0.0347892		0.0364913						Virgatanytarsus	113	110	113	112	102	94	97	101	80	0	68
Xenochironomus	0.0977083	-0.519894	-0.525004	-0.0869383	-0.375177	0.485114	-0.116044	0.499653	-0.310517	-0.39908	-0.461702	Xenochironomus		6.61516e-05	1.65853e-05		0.0170582	0.0048904		0.00140386			0.0305355	Xenochironomus	60	53	60	60	40	32	33	38	21	24	22
Zavrelimyia	0.41121	-0.113287	0.200813	0.148891	-0.352146	-0.0819482	-0.217711	0.175963	-0.238323	-0.226317	-0.312315	Zavrelimyia	3.43721e-09		0.00534452	0.0398138	1.40129e-05		0.0143296	0.0443882	0.0356225		0.012704	Zavrelimyia	191	171	191	191	145	129	126	131	78	75	63
