# Supplementary material for: Response of Chironomids to Key Environmental Factors: Perspective for Biomonitoring
Source: Insects. 2022 Oct 7;13(10):911. doi: 10.3390/insects13100911 (PMC9604178; doi:10.3390/insects13100911)
Supplement: Supplementary file 1 [file insects-13-00911-s001.zip › Tab_S3.xlsx]

## Sheet: Foglio1
stdev	altit	dist	year	month	temp	pH	cond	O2	N.NO3	TP	N.NH4
Ablabesmyia_sstr	485.273	65.9278	13.5989	2.1918	6.35189	0.75276	198.331	4.05909	1.14609	152.524	1002.54
Brillia	418.834	43.0824	11.8732	3.18361	5.00305	0.705547	266.417	3.7234	1.69546	327.462	1742.9
C_anthracinus_gr	313.883	58.636	23.8002	2.97492	6.53337	0.603092	107.086	2.82758	1.50923	114.998	589.049
C_bicinctus_gr	198.883	125.359	12.2347	3.02014	5.38458	0.652625	1521.03	3.87931	2.88145	250.876	1251.02
C_fuscus_gr	614.882	41.263	11.2754	2.62981	5.86055	0.844326	509.52	3.77465	2.50313	86.0836	784.46
C_plumosus_gr	166.927	116.731	20.0752	2.77687	7.513	0.714367	291.7	3.79965	2.09386	223.138	1268.45
C_thummi_gr	233.013	126.442	12.1311	3.04477	5.71515	0.564478	1021.01	3.76283	2.47177	370.008	1507.8
C_tremulus_gr	405.186	121.031	10.5067	2.75326	5.7107	0.619126	285.63	3.69639	1.7042	209.055	928.91
C_trifascia_gr	207.076	60.2206	10.2296	2.9	5.31932	0.57517	333.196	3.40647	3.35322	301.022	1100.59
Chaetocladius	668.643	6.39806	8.74225	1.5295	3.88958	0.891132	294.873	4.50749	0.967185	46.6613	192.327
Cladopelma	258.753	50.6494	21.7359	2.54604	7.16721	0.682073	132.007	3.63754	1.81754	195.68	1262.41
Cladotanytarsus	226.167	37.3931	18.1743	2.51236	6.42373	0.780213	293.667	2.91531	1.21553	133.968	282.668
Conchapelopia	412.884	106.801	14.686	3.08787	6.29623	0.793119	867.164	3.7413	2.86919	222.539	1120.75
Corynoneura	954.293	69.7945	10.309	2.6236	6.77514	0.800692	271.179	3.88678	0.733118	76.1377	265.163
Cryptochironomus	161.708	68.9453	18.0292	2.89418	6.74887	0.743205	339.481	3.01004	1.56409	176.297	945.711
D_aberrata_gr	692.68	27.351	10.9364	2.7742	4.99903	0.76233	228.882	3.45357	1.53871	275.04	395.048
D_cinerella_gr	805.629	55.944	10.9145	3.24456	6.54066	0.755172	171.812	3.17825	0.706673	336.883	1818.24
D_dampfi_gr	653.36	20.9162	12.5782	3.40286	6.8113	0.753057	126.788	3.20682	0.349343	82.4842	336.785
D_latitarsis_gr	546.75	8.08338	9.92671	1.77664	4.46452	1.0756	137.787	2.97742	0.731677	31.7838	94.7125
D_tonsa_gr	803.128	33.6497	11.7902	2.88687	6.84851	0.818774	310.274	3.92329	2.27035	183.525	583.33
D_zernyi_gr	644.058	13.4064	10.8535	2.15595	4.54519	1.02886	155.364	3.47569	0.50071	41.0069	230.042
Demicryptochironomus	122.904	40.9738	15.9314	3.38865	7.26066	0.435339	140.279	2.23328	0.46887	229.029	1157.32
Diamesa	748.686	12.7555	10.9827	2.10511	4.25755	1.01312	182.277	4.02853	0.494712	35.0796	95.8358
Dicrotendipes	191.5	99.7001	17.7416	2.62541	7.17789	0.707185	1507.48	3.65351	1.54812	130.038	562.821
E_claripennis_gr	848.306	55.6534	10.7881	2.90548	7.29092	0.78973	396.9	3.75893	2.13683	211.662	1117.29
E_devonica_gr	237.472	68.1831	8.52846	2.66417	4.21574	0.522868	357.555	3.41599	2.34542	276.012	1113.3
E_minor_gr	787.797	25.3493	11.0748	2.9434	6.14971	0.959967	284.74	3.86087	1.73549	132.85	663.737
Endochironomus	240.224	87.4624	17.3729	3.03883	5.10088	0.785268	563.58	3.79613	0.936417	121.23	406.45
Eudactylocladius	919.924	63.8868	9.24778	2.72796	7.63011	0.80149	271.738	3.68407	1.67216	203.069	1285.95
Eukiefferiella	686.734	83.5932	7.88782	2.37749	6.05321	0.602366	519.237	3.39169	0.526201	307.323	1493.57
Euorthocladius	780.397	83.492	11.6131	2.97404	7.18768	0.782846	306.475	3.91527	2.09549	238.598	700.826
Glyptotendipes_sstr	202.755	119.085	14.8892	2.79918	5.37257	0.61329	123.519	3.75936	0.901445	152.901	768.331
Harnischia	217.482	150.304	13.1471	1.98078	7.44651	0.691727	1039.99	4.32105	2.07536	151.458	466.691
Heleniella	726.752	24.1535	9.92498	1.46773	5.09743	0.990524	107.577	3.39676	0.492883	38.1864	94.0774
Heterotrissocladius	788.574	37.5827	11.1966	2.21798	5.07086	0.697056	107.75	3.22487	0.309989	48.9379	108.738
Holotanypus	374.589	70.6256	19.1159	2.73317	7.0207	0.769669	573.075	3.19328	1.59331	161.408	912.622
I_sylvestris_gr	472.163	118.974	12.4256	2.57705	5.71726	0.706087	1844.17	3.99001	2.26371	208.345	1164.3
M_atrofasciata_gr	806.822	56.1214	11.0479	3.0508	7.14087	0.823015	336.714	3.67354	2.03999	213.188	1337.51
M_notescens_gr	357.003	36.1264	6.54928	3.0847	5.01815	0.79119	637.149	2.34409	3.1701	253.531	726.908
M_radialis_gr	881.139	64.2829	13.9759	2.45163	6.93492	0.577358	154.191	2.55523	0.618854	212.325	1515.61
Macropelopia	793.683	56.0154	9.83079	2.80101	5.56152	0.795121	181.502	3.63799	0.7977	249.323	1173.44
Mesorthocladius	821.836	26.8126	11.9393	2.80552	6.52168	0.810421	274.854	3.89887	2.05431	124.208	597.073
Microchironomus	221.259	49.9469	15.4752	2.07946	7.07893	0.419421	432.89	3.12983	0.82362	52.2011	160.204
Microtendipes	262.716	65.4002	16.2469	2.99014	5.56275	0.811619	541.458	3.80457	2.72286	149.079	747.006
Nanocladius	240.844	117.47	9.38235	2.12173	5.21272	0.546569	242.972	3.42214	1.09924	215.941	510.29
O_decoratus_gr	652.318	128.602	10.4629	3.21975	5.72004	0.604005	464.601	3.80929	2.13849	285.123	1789.26
O_oblidens_gr	174.463	64.2343	16.2258	3.11934	6.50586	0.515146	422.237	3.79447	0.793297	148.762	755.695
Orthocladius_sstr	289.659	79.2061	10.5219	3.1818	5.0621	0.612837	887.719	3.76876	2.28793	306.802	817.15
P_austriacus_gr	505.093	18.1174	6.03416	1.44405	5.12583	0.77135	95.7102	2.54799	0.597901	7.58722	177.055
P_laetum_gr	453.303	121.663	10.7896	2.50399	5.4946	0.668798	569.824	3.76112	2.87788	242.805	714.085
P_limbatellus_gr	616.268	41.1493	15.798	2.90174	7.71855	0.792807	175.226	3.12263	1.29626	129.94	633.611
P_nubeculosum_gr	308.013	102.545	16.2031	2.87309	6.42407	0.787572	306.521	3.78284	1.96216	183.529	1127.77
P_rufiventris_gr	457.472	67.2792	9.89927	3.33407	5.56985	0.629115	1276.09	3.67341	2.73621	297.087	1699.12
P_skirwithensis_gr	747.978	31.3877	11.377	3.04377	5.97969	0.743494	260.09	4.05104	0.644211	154.873	810.017
P_sordens_gr	147.105	85.6983	7.29827	2.6802	3.30214	0.753289	518.066	2.34403	0.514404	110.271	632.14
P_sordidellus_gr	812.404	58.7292	11.6216	2.58387	7.2567	0.910579	277.033	3.66895	0.352386	146.376	566.993
Pagastiella	263.038	27.8669	16.6754	3.26964	7.42976	0.470476	117.355	0.848972	0.262197	99.223	55.304
Parachironomus	176.268	128.379	12.9721	2.36313	5.30849	0.645063	440.245	3.52661	2.40745	184.331	460.599
Paracladius	684.791	64.4724	18.0967	2.55651	6.47725	0.556629	151.45	3.6378	0.813393	241.95	2060.4
Paracladopelma	530.084	60.8521	15.8024	2.54322	6.67127	0.855027	99.7415	2.7734	1.37508	172.733	198.226
Paracricotopus	418.124	49.621	8.73192	2.27732	5.07	0.485386	223.198	3.85953	1.40866	370.666	2447.18
Parakiefferiella	420.613	31.6497	19.6324	2.78054	8.23461	0.711676	129.287	2.39192	1.34775	91.3964	124.351
Paralauterborniella	233.006	51.6396	18.8264	2.07357	6.51234	0.601808	83.2633	2.09734	0.24117	18.103	28.5486
Parametriocnemus	802.655	29.438	10.3727	2.84244	6.05193	0.921954	819.88	3.74073	1.75759	100.275	521.372
Paratanytarsus	566.092	113.323	14.0256	2.68101	6.22121	0.765151	491.216	3.82224	2.59446	119.603	718.576
Paratendipes	345.03	58.0105	18.8672	2.7218	6.04562	0.702508	220.982	2.9697	2.25198	91.2797	521.55
Paratrissocladius	546.799	17.7321	7.2159	2.90889	4.44335	1.04898	1808.65	3.38153	0.450482	50.2533	336.785
Parorthocladius	757.564	9.52436	9.82447	2.1092	5.95793	0.79999	252.522	3.91762	0.33313	96.5166	179.782
Phaenopsectra	319.897	99.1176	12.8738	2.86316	5.66188	0.754194	552.722	4.0579	1.88713	242.683	1628.53
Potthastia	210.144	110.996	12.0036	2.94508	4.5823	0.482678	250.469	3.56662	2.10547	198.508	526.097
Prodiamesa	628.67	57.6746	15.2742	2.92597	6.49991	0.71101	251.207	3.61141	1.01035	214.713	1415.67
Pseudochironomus	166.493	40.8518	16.822	3.15905	6.37953	0.749599	123.723	1.83932	0.421587	116.736	508.788
Pseudodiamesa	654.206	29.2557	9.5181	2.39485	4.46741	0.937713	141.73	4.29461	0.39058	45.1643	246.986
Psilocricotopus	191.825	95.2573	11.1711	2.55716	4.84768	0.54509	241.309	3.56261	2.59197	206.155	552.017
Rheocricotopus_sstr	496.135	107.365	9.99255	3.1514	6.08739	0.690048	1227.62	3.70423	2.62605	362.005	1988.06
Rheopelopia	370.71	231.609	9.9695	2.55936	8.02706	0.656587	168.702	4.18544	3.58326	266.141	1481.47
Rheotanytarsus	251.063	169.747	10.8409	2.70654	6.46172	0.476126	579.825	3.76706	2.73494	206.268	444.265
Stempellina	202.277	40.7145	20.2835	2.56032	8.31001	0.585953	109.136	1.89937	1.06028	91.6713	151.517
Sympotthastia	171.18	71.0266	6.99349	2.51559	4.35051	0.446477	148.211	3.78605	0.795624	117.464	120.774
Synorthocladius	286.18	88.1207	10.6817	3.04711	4.59619	0.454254	277.201	3.9033	1.54148	262.817	1527.26
T_gregarius_gr	284.131	76.1315	21.4281	2.96496	7.46961	0.743026	125.21	2.38053	1.46545	109.64	193.219
Tanypus_sstr	202.085	134.979	14.1411	2.45892	5.96621	0.608442	1903.06	4.02598	2.03025	327.434	2350.53
Tanytarsus	660.017	103.229	12.883	2.5063	6.92738	0.795345	1220.91	3.81062	2.16802	126.625	652.804
Thienemannimyia	599.842	75.1845	9.95098	2.47827	5.1496	0.558112	585.188	4.08426	0.705882	28.0126	51.6255
Tripodura	240.915	126.476	14.7603	2.55857	6.07705	0.450897	1324.66	3.94871	1.70404	201.131	470.16
Trissopelopia	369.547	36.8688	4.02798	3.24192	3.9815	0.89315	357.973	3.19152	0.235725	24.1005	336.785
Tvetenia	745.023	56.8272	11.4198	3.10425	6.04988	0.593532	342.487	3.86623	2.64798	203.129	862.488
Uresipedilum	313.169	113.38	11.9719	2.58901	4.97022	0.832521	2148.84	3.97347	3.29123	338.021	803.1
Virgatanytarsus	216.496	39.0729	9.04874	2.54283	4.11956	0.733784	710.971	2.23467	2.92969	82.4842	1089.41
Xenochironomus	142.81	86.5884	14.9322	2.99347	5.68779	0.476989	213.309	2.82134	2.53442	130.146	448.647
Zavrelimyia	813.272	24.9866	8.54637	2.16748	5.32587	0.868553	710.077	3.70868	0.328573	106.722	126.847
