# Supplementary material for: Response of Chironomids to Key Environmental Factors: Perspective for Biomonitoring
Source: Insects. 2022 Oct 7;13(10):911. doi: 10.3390/insects13100911 (PMC9604178; doi:10.3390/insects13100911)
Supplement: Supplementary file 1 [file insects-13-00911-s001.zip › Tab_S4.xlsx]

## Sheet: Table S4
[1]	############################################################################												Importance of components:
[1]	correspondence analysis spe matrix
[1]	sites are rows species are columns
[1]	############################################################################
[1]	ca sites X species
[1]	ca eigen val
		CA1	CA2	CA3	CA4	CA5
		0.7147	0.4796	0.3532	0.3318	0.2231
		CA1	CA2	CA3	CA4	CA5	CA6
Eigenvalue		0.7147	0.47957	0.3532	0.33183	0.22314	0.21996
Proportion	Explained	0.07621	0.05113	0.03766	0.03538	0.02379	0.02345
Cumulative	Proportion	0.07621	0.12734	0.165	0.20038	0.22418	0.24763
[1]	ca factor loading
species	CA1	CA2	CA3	CA4	CA5			CA1	CA2	CA3
D.latitarsis	-2.06528	-3.64459	-1.41719	-2.16912	0.677541		D.latitarsis	-2.06528	-3.64459	-1.41719
D.zernyi	-1.95915	-3.34509	-0.939063	-1.80618	0.567679		D.zernyi	-1.95915	-3.34509	-0.939063
D.dampfi	-1.93978	-3.42927	-0.850459	-1.63995	-0.150756		D.dampfi	-1.93978	-3.42927	-0.850459
D.cinerella	-1.87797	-2.44744	-1.69253	-1.2712	2.44909		D.cinerella	-1.87797	-2.44744	-1.69253
Chaetocladius	-1.85695	-2.76285	-0.646374	-1.24227	-0.403073		Chaetocladius	-1.85695	-2.76285	-0.646374
Diamesa	-1.84517	-3.17812	-0.97231	-2.0154	0.140592		Diamesa	-1.84517	-3.17812	-0.97231
Heleniella	-1.80415	-2.63331	-0.772719	-1.27211	0.180241		Heleniella	-1.80415	-2.63331	-0.772719
D.aberrata	-1.78088	-2.4631	-1.05637	-1.4943	-0.697271		D.aberrata	-1.78088	-2.4631	-1.05637
Parorthocladius	-1.7428	-2.13538	-0.13231	-0.589678	0.309813		Parorthocladius	-1.7428	-2.13538	-0.13231
E.minor	-1.60344	-1.74706	-0.569058	-0.480448	-0.715885		E.minor	-1.60344	-1.74706	-0.569058
Pseudodiamesa	-1.58339	-2.41837	0.699078	-0.648055	-0.671428		Pseudodiamesa	-1.58339	-2.41837	0.699078
D.tonsa	-1.46455	-1.21442	-0.816753	-0.296076	-0.144643		D.tonsa	-1.46455	-1.21442	-0.816753
Mesorthocladius	-1.40309	-1.65924	-0.276674	-0.325047	-0.006598		Mesorthocladius	-1.40309	-1.65924	-0.276674
P.skirwithensis	-1.37274	-1.58797	0.247705	-0.165357	-0.517628		P.skirwithensis	-1.37274	-1.58797	0.247705
Euorthocladius	-1.27449	0.158723	-1.06335	0.386426	1.31302		Euorthocladius	-1.27449	0.158723	-1.06335
Sympotthastia	-1.22706	1.18558	-1.76068	1.59476	5.23638		Sympotthastia	-1.22706	1.18558	-1.76068
E.claripennis	-1.22479	-0.020053	-0.500797	0.222032	-0.098529		E.claripennis	-1.22479	-0.020053	-0.500797
Parametriocnemus	-1.19161	-0.185056	-0.089589	0.464578	-1.18762		Parametriocnemus	-1.19161	-0.185056	-0.089589
Tvetenia	-1.105	0.468455	-0.283859	0.877585	0.223471		Tvetenia	-1.105	0.468455	-0.283859
Eudactylocladius	-1.1042	-0.754619	0.43597	-0.058129	0.437985		Eudactylocladius	-1.1042	-0.754619	0.43597
Eukiefferiella	-1.0794	0.865107	-1.01914	1.13414	2.49241		Eukiefferiella	-1.0794	0.865107	-1.01914
Brillia	-1.05727	0.276849	0.025341	0.691873	-2.14599		Brillia	-1.05727	0.276849	0.025341
Paracricotopus	-0.955386	1.24981	-0.628558	1.00816	0.242187		Paracricotopus	-0.955386	1.24981	-0.628558
E.devonica	-0.949358	1.27773	-1.0567	1.18955	2.35251		E.devonica	-0.949358	1.27773	-1.0567
Rheocricotopus	-0.942903	0.827886	-0.053406	0.621053	-1.60457		Rheocricotopus	-0.942903	0.827886	-0.053406
P.rufiventris	-0.942035	0.961001	-0.420206	0.627632	-0.254467		P.rufiventris	-0.942035	0.961001	-0.420206
O.decoratus	-0.94154	1.13304	-0.756552	0.681488	2.07724		O.decoratus	-0.94154	1.13304	-0.756552
Orthocladius	-0.938306	1.08679	-0.805382	0.841487	1.15361		Orthocladius	-0.938306	1.08679	-0.805382
M.atrofasciata	-0.905355	0.051455	0.244598	0.41202	-0.693356		M.atrofasciata	-0.905355	0.051455	0.244598
M.notescens	-0.829285	-0.13246	1.17669	0.706361	-4.15351		M.notescens	-0.829285	-0.13246	1.17669
Potthastia	-0.807679	1.43501	-0.994087	1.05689	2.77515		Potthastia	-0.807679	1.43501	-0.994087
Synorthocladius	-0.800136	1.13518	-0.447353	0.917026	0.709771		Synorthocladius	-0.800136	1.13518	-0.447353
C.trifascia	-0.796124	1.52121	-0.881537	0.865303	1.51609		C.trifascia	-0.796124	1.52121	-0.881537
Trissopelopia	-0.71488	0.249305	1.78434	1.10759	-5.42223		Trissopelopia	-0.71488	0.249305	1.78434
Psilocricotopus	-0.645187	1.60308	-0.508009	0.29749	0.28599		Psilocricotopus	-0.645187	1.60308	-0.508009
Paratrissocladius	-0.627713	0.792632	1.16733	0.953505	-4.5186		Paratrissocladius	-0.627713	0.792632	1.16733
C.fuscus	-0.615575	-0.201302	1.63559	0.596487	-1.70829		C.fuscus	-0.615575	-0.201302	1.63559
Virgatanytarsus	-0.595077	1.5408	-0.04587	0.412253	-2.82873		Virgatanytarsus	-0.595077	1.5408	-0.04587
Rheotanytarsus	-0.582408	1.65296	-0.515545	0.271367	0.875279		Rheotanytarsus	-0.582408	1.65296	-0.515545
Corynoneura	-0.529425	-0.523952	2.50229	0.064905	0.669355		Corynoneura	-0.529425	-0.523952	2.50229
Nanocladius	-0.484126	1.4876	-0.374281	-0.26236	0.036666		Nanocladius	-0.484126	1.4876	-0.374281
Zavrelimyia	-0.458887	-0.755923	4.15063	1.50762	0.32057		Zavrelimyia	-0.458887	-0.755923	4.15063
P.laetum	-0.454561	1.33205	0.003115	-0.501252	-0.761259		P.laetum	-0.454561	1.33205	0.003115
C.tremulus	-0.434102	0.957305	0.032038	-0.586844	-0.193624		C.tremulus	-0.434102	0.957305	0.032038
C.bicinctus	-0.431115	1.45062	-0.13521	-0.311592	0.054502		C.bicinctus	-0.431115	1.45062	-0.13521
P.austriacus	-0.415626	-1.46976	5.55799	1.58542	3.06659		P.austriacus	-0.415626	-1.46976	5.55799
Thienemannimyia	-0.374691	0.44925	0.184383	1.30878	0.382974		Thienemannimyia	-0.374691	0.44925	0.184383
Rheopelopia	-0.307731	1.60723	-0.01745	-0.522387	-0.638847		Rheopelopia	-0.307731	1.60723	-0.01745
C.thummi	-0.290674	1.42244	-0.022923	-0.719857	0.16094		C.thummi	-0.290674	1.42244	-0.022923
Heterotrissocladius	-0.280475	-1.04613	4.37724	1.43589	1.79141		Heterotrissocladius	-0.280475	-1.04613	4.37724
Uresipedilum	-0.166316	1.43359	0.422964	-1.45407	-1.37526		Uresipedilum	-0.166316	1.43359	0.422964
Macropelopia	-0.153187	-0.352315	3.17833	1.19593	-0.537739		Macropelopia	-0.153187	-0.352315	3.17833
Conchapelopia	-0.073895	0.459125	-0.096938	0.513705	-1.57113		Conchapelopia	-0.073895	0.459125	-0.096938
O.oblidens	0.094447	0.460334	-0.754234	0.991825	0.152535		O.oblidens	0.094447	0.460334	-0.754234
Tanytarsus	0.132419	0.49867	1.3116	-0.202342	0.524396		Tanytarsus	0.132419	0.49867	1.3116
Prodiamesa	0.244346	-0.25253	1.12071	0.684482	-0.459279		Prodiamesa	0.244346	-0.25253	1.12071
Tripodura	0.253329	1.23024	0.00336	-1.32777	0.791569		Tripodura	0.253329	1.23024	0.00336
I.sylvestris	0.253552	0.924286	0.784855	-2.15422	0.229594		I.sylvestris	0.253552	0.924286	0.784855
Phaenopsectra	0.263565	0.587154	0.56061	-0.491948	-0.299892		Phaenopsectra	0.263565	0.587154	0.56061
Paratanytarsus	0.309823	0.54099	0.963892	-1.43822	0.061287		Paratanytarsus	0.309823	0.54099	0.963892
P.sordens	0.314274	1.24992	1.14682	-4.05713	-0.604933		P.sordens	0.314274	1.24992	1.14682
M.radialis	0.346615	-0.474964	1.53639	1.02648	1.0068		M.radialis	0.346615	-0.474964	1.53639
P.sordidellus	0.467831	-0.086557	1.74411	0.221744	1.58819		P.sordidellus	0.467831	-0.086557	1.74411
Parachironomus	0.488392	0.98559	0.498547	-2.69105	0.480754		Parachironomus	0.488392	0.98559	0.498547
Paracladius	0.524989	-0.03155	1.33538	0.377725	1.52076		Paracladius	0.524989	-0.03155	1.33538
Microtendipes	0.566778	0.187685	0.124743	-0.237985	-0.444595		Microtendipes	0.566778	0.187685	0.124743
Glyptotendipes	0.676349	0.780024	0.774756	-3.58842	-0.146885		Glyptotendipes	0.676349	0.780024	0.774756
Tanypus	0.680336	0.86806	0.407758	-2.78305	0.91017		Tanypus	0.680336	0.86806	0.407758
Harnischia	0.688203	0.808423	-0.010501	-1.82009	0.997383		Harnischia	0.688203	0.808423	-0.010501
P.nubeculosum	0.824545	-0.006751	-0.202964	-0.618899	-0.42184		P.nubeculosum	0.824545	-0.006751	-0.202964
Ablabesmyia	0.918626	-0.194088	0.513543	-0.086565	0.547686		Ablabesmyia	0.918626	-0.194088	0.513543
C.plumosus	0.948786	0.129173	-0.162304	-0.939718	0.81842		C.plumosus	0.948786	0.129173	-0.162304
Endochironomus	0.958032	0.264578	0.350022	-2.38021	0.030872		Endochironomus	0.958032	0.264578	0.350022
Dicrotendipes	1.00594	-0.100519	-0.355881	-0.261834	-0.112413		Dicrotendipes	1.00594	-0.100519	-0.355881
P.limbatellus	1.00691	-0.533813	0.01519	0.716835	-0.107556		P.limbatellus	1.00691	-0.533813	0.01519
Xenochironomus	1.02498	0.0518	-0.317997	-0.857228	-0.021107		Xenochironomus	1.02498	0.0518	-0.317997
Paratendipes	1.06865	-0.516632	-0.421922	-0.069008	-0.061744		Paratendipes	1.06865	-0.516632	-0.421922
Paracladopelma	1.1151	-0.726163	0.669381	1.07725	1.15879		Paracladopelma	1.1151	-0.726163	0.669381
Holotanypus	1.15276	-0.429709	-0.171589	0.144039	0.055075		Holotanypus	1.15276	-0.429709	-0.171589
Parakiefferiella	1.16886	-0.91025	-0.723883	1.57866	-0.53845		Parakiefferiella	1.16886	-0.91025	-0.723883
C.anthracinus	1.23669	-0.522445	-0.010094	0.028438	0.862976		C.anthracinus	1.23669	-0.522445	-0.010094
Cryptochironomus	1.26318	-0.465441	-0.630028	0.27977	0.059306		Cryptochironomus	1.26318	-0.465441	-0.630028
Tegarius	1.29789	-0.639237	-0.541896	0.751625	-0.062644		Tgregarius	1.29789	-0.639237	-0.541896
Microchironomus	1.30614	-0.370565	-0.284783	-0.938217	2.11091		Microchironomus	1.30614	-0.370565	-0.284783
Cladopelma	1.30938	-0.492915	-0.476886	-0.071767	0.295457		Cladopelma	1.30938	-0.492915	-0.476886
Cladotanytarsus	1.35838	-0.65456	-0.696178	0.58587	-0.097665		Cladotanytarsus	1.35838	-0.65456	-0.696178
Stempellina	1.39265	-0.836862	-0.799086	1.43588	-0.371761		Stempellina	1.39265	-0.836862	-0.799086
Demicryptochironomus	1.43379	-0.812023	-0.995629	1.18539	-0.416697		Demicryptochironomus	1.43379	-0.812023	-0.995629
Paralauterborniella	1.44764	-0.908255	-0.671721	1.33954	0.008198		Paralauterborniella	1.44764	-0.908255	-0.671721
Pseudochironomus	1.48233	-0.806637	-1.09568	0.999439	-0.63207		Pseudochironomus	1.48233	-0.806637	-1.09568
Pagastiella	1.55087	-1.03793	-1.27159	1.861	-0.87499		Pagastiella	1.55087	-1.03793	-1.27159
