# Supplementary material for: Response of Chironomids to Key Environmental Factors: Perspective for Biomonitoring
Source: Insects. 2022 Oct 7;13(10):911. doi: 10.3390/insects13100911 (PMC9604178; doi:10.3390/insects13100911)
Supplement: Supplementary file 1 [file insects-13-00911-s001.zip › Tab_S5.xlsx]

## Sheet: Foglio1
[1]	############################################################################
[1]	correspondence analysis traits matrix				pUs
[1]	species are rows traits are columns
[1]	############################################################################
[1]	ca species x traits
		CA1	CA2	CA3	CA4	CA5
		0.138741	0.0418574	0.00846725	0.00627596	0.00347014
		CA1	CA2	CA3	CA4	CA5	CA6
Eigenvalue		0.1387	0.04186	0.008467	0.006276	0.00347	7.562e-05
Proportion	Explained	0.6973	0.21036	0.042554	0.031541	0.01744	0.0003801
Cumulative	Proportion	0.6973	0.90764	0.950198	0.981739	0.99918	0.9996
	CA1	CA2	CA3	CA4	CA5
altitude	1.88121	-0.887167	0.101544	0.559411	-0.198345
dist_sorg_staz	-1.41132	1.27103	3.171	2.12528	-6.38788
c_an	-0.019339	0.723708	-0.065581	-0.502086	0.102123
c_ms	0.136921	0.574715	-0.107363	-0.221951	-0.30537
tempmax	-0.592644	0.914687	0.003973	-0.348614	0.028386
pHmin	-0.095683	0.877753	-0.15984	-0.623792	0.053596
condmax	-1.08867	0.033997	-1.23341	2.36115	0.582848
O_2min	0.346658	1.48785	-0.611588	-1.66145	1.01399
NO3max	-1.02624	-0.482745	-0.270552	1.04074	0.629923
TPmax	-1.11177	-0.842061	4.55934	0.770181	2.75868
NH4max	-1.24451	-2.10105	-0.409639	-1.05175	-0.537059
	CA1	CA2	CA3	CA4	CA5
Ablabesmyia_sstr	0.164045	0.807844	-0.255821	-0.803845	0.364881
Brillia	-0.588208	-1.41109	0.320229	-2.39769	0.914687
C_anthracinus_gr	0.00921	1.69162	-0.126869	-1.09164	0.090178
C_bicinctus_gr	-1.25021	-0.681838	-0.309728	1.18636	0.115507
C_fuscus_gr	0.225535	-0.35843	-1.50317	-0.086109	-0.303194
C_plumosus_gr	-0.729939	0.481784	0.485381	-1.02398	-0.728507
C_thummi_gr	-1.27975	-0.860639	1.50616	0.690093	0.803466
C_tremulus_gr	-0.494276	0.554134	0.439712	0.638835	-0.02892
C_trifascia_gr	-0.818776	0.061551	-0.566676	0.462283	0.728422
Chaetocladius	1.8773	-0.858569	0.600693	0.059974	-0.213238
Cladopelma	-0.424337	0.52345	-0.162254	-1.87942	0.581028
Cladotanytarsus	0.058471	1.58621	-0.755458	-0.357474	1.61599
Conchapelopia	-0.690996	-0.442698	-1.49427	0.522858	0.254687
Corynoneura	1.41827	0.320193	-0.133811	0.325164	-0.553004
Cryptochironomus	-0.248788	1.33861	-0.257852	-1.17004	0.252658
D_aberrata_gr	0.794889	-0.962541	1.60261	0.383136	1.73132
D_cinerella_gr	0.669704	-1.19981	0.973262	-0.692496	0.045538
D_dampfi_gr	1.13258	-0.879428	0.505155	-0.757759	0.249619
D_latitarsis_gr	2.19811	-0.68306	0.484633	1.0353	-0.175462
D_tonsa_gr	0.574039	-0.73494	0.23258	-0.709482	0.313238
D_zernyi_gr	1.98692	-0.664801	0.247465	0.715994	-0.293988
Demicryptochironomus	-0.502847	1.04088	0.359775	-1.04053	0.635293
Diamesa	1.86471	-0.415725	0.12137	0.78287	-0.027819
Dicrotendipes	-0.550523	1.08782	-0.986828	0.99548	0.195715
E_claripennis_gr	0.086179	-0.684515	-0.724362	-0.071137	0.1579
E_devonica_gr	-0.661812	0.184862	0.298038	-0.187755	0.259008
E_minor_gr	1.07471	-0.989717	-0.170435	-0.357636	-0.381159
Endochironomus	-0.397691	1.68723	-0.146881	0.016363	-0.696763
Eudactylocladius	0.598854	-0.960178	0.029778	-0.796848	-0.684508
Eukiefferiella	-0.313678	-0.117545	1.17368	-0.411083	0.205876
Euorthocladius	-0.044878	-0.284066	1.24096	0.347234	1.2002
Glyptotendipes_sstr	-0.663256	1.39759	1.39081	-0.724745	-4.03152
Harnischia	-0.822384	0.886798	-0.362121	1.21456	-2.61494
Heleniella	2.25664	-0.492508	0.307198	0.615301	-0.561046
Heterotrissocladius	2.02605	0.00229	0.088522	0.158334	-0.61034
Holotanypus	-0.084448	1.14766	-0.350172	-0.746573	0.41069
I_sylvestris_gr	-0.869992	0.199322	-0.529206	1.50637	-0.748987
M_atrofasciata_gr	0.131784	-0.558693	-0.450862	-0.317178	0.157877
M_notescens_gr	-0.654305	-1.59979	-0.704172	-0.431897	0.147122
M_radialis_gr	0.346788	-0.043894	0.315011	-1.46776	-1.07512
Macropelopia	1.04825	0.072758	0.126028	-0.385575	-0.23364
Mesorthocladius	1.11607	-0.669732	-0.232717	-0.150511	-0.250871
Microchironomus	-0.123454	2.2106	-0.482584	-0.368407	0.020737
Microtendipes	-0.457511	0.470828	-1.02912	-0.04699	0.510643
Nanocladius	-0.950589	-0.143043	1.68945	0.286202	0.73115
O_decoratus_gr	-0.857697	-0.936174	0.86098	-0.164292	-0.233056
O_oblidens_gr	-0.385147	1.4033	-0.359554	0.560364	0.685425
Orthocladius_sstr	-0.822836	-0.344576	0.180624	0.299489	0.985843
P_austriacus_gr	2.22113	-0.373231	-0.089719	0.565547	-0.612747
P_laetum_gr	-1.15515	-1.02456	0.73304	0.56214	0.35512
P_limbatellus_gr	0.273741	0.990022	-0.092829	-1.42987	0.690055
P_nubeculosum_gr	-0.401182	0.82956	-0.333957	-0.571956	-0.359391
P_rufiventris_gr	-0.77641	-0.722384	-0.82315	0.699087	1.30275
P_skirwithensis_gr	1.12478	-0.04377	-0.058485	0.416704	0.342724
P_sordens_gr	-1.24511	0.006782	-0.159233	0.587737	-3.0699
P_sordidellus_gr	0.413513	0.362129	0.275021	-1.06768	0.376827
Pagastiella	0.01323	1.9967	-0.089426	-0.641653	0.768008
Parachironomus	-0.958974	0.810514	1.05624	0.594585	-1.21121
Paracladius	-0.261344	-0.878699	-0.287477	-2.00739	-0.936566
Paracladopelma	0.470658	1.55506	0.241743	-0.525239	0.098015
Paracricotopus	-1.06306	-1.86128	-0.251366	-2.0074	0.432023
Parakiefferiella	0.345964	1.75277	-0.157398	-1.04502	0.722422
Paralauterborniella	0.280401	2.01968	-0.71467	-0.80931	-0.020289
Parametriocnemus	0.474271	-0.194291	-0.732235	0.087613	0.507813
Paratanytarsus	-0.331774	0.520558	-0.757262	0.129067	-1.03396
Paratendipes	0.084562	1.59861	-0.798568	-0.376213	1.01366
Paratrissocladius	-0.259961	0.111219	-1.84393	1.32706	1.54381
Parorthocladius	1.87471	-0.490803	0.081443	1.06215	0.073932
Phaenopsectra	-0.812234	-0.67193	-0.546308	-1.25802	-0.54824
Potthastia	-0.734158	0.563749	0.83251	-0.809792	-0.880239
Prodiamesa	0.04196	0.233213	0.071351	-1.17056	-0.218441
Pseudochironomus	-0.062437	1.68833	-0.511465	-1.01865	1.00352
Pseudodiamesa	1.91113	-0.42657	0.080121	0.379681	-0.723278
Psilocricotopus	-0.855135	0.294632	1.73197	0.751943	1.73371
Rheocricotopus_sstr	-1.00768	-1.84268	-0.691527	-0.485094	0.509344
Rheopelopia	-0.979844	0.307125	2.56889	0.420995	-4.37691
Rheotanytarsus	-0.962889	0.360846	5.07565	1.49149	2.28967
Stempellina	0.125307	1.98463	0.08928	-1.09936	0.424548
Sympotthastia	-0.330083	1.79825	0.868702	0.670777	0.560554
Synorthocladius	-0.856089	-0.566476	0.426733	-0.938998	-0.031876
T_gregarius_gr	0.130451	1.8645	-0.256856	-1.06362	0.223076
Tanypus_sstr	-1.59467	-1.78008	0.137957	-0.374282	-0.79988
Tanytarsus	-0.043911	0.470606	-0.890401	1.00854	-0.125797
Thienemannimyia	0.331587	1.42596	-1.51335	2.18597	0.266781
Tripodura	-1.09095	0.47918	0.166794	3.58966	-0.080498
Trissopelopia	0.107515	0.016347	-1.67774	0.16004	-0.420286
Tvetenia	0.074773	0.073905	-0.632036	0.380967	0.625129
Uresipedilum	-1.30742	-0.670754	-1.05161	2.63692	-0.155878
Virgatanytarsus	-1.27263	-1.81359	-2.57668	0.36337	-0.252491
Xenochironomus	-0.376281	1.5725	-0.796485	0.018891	0.603832
Zavrelimyia	1.74536	0.094451	-0.157106	0.743066	0.033035
