# Supplementary material for: Response of Chironomids to Key Environmental Factors: Perspective for Biomonitoring
Source: Insects. 2022 Oct 7;13(10):911. doi: 10.3390/insects13100911 (PMC9604178; doi:10.3390/insects13100911)
Supplement: Supplementary file 1 [file insects-13-00911-s001.zip › Tab_S6.xlsx]

## Sheet: Foglio1
[1]	############################################################################
[1]	canonical constrained ordination
[1]	cca spet ~ traits		pL'n~pUs
[1]	in spet species are rows sites are columns
[1]	in traits species are rows traits are columns
[1]	############################################################################
Call:
cca(X	=	spet,	Y	=	traits)
Partitioning	of	scaled	Chi-square:
	Inertia	Proportion
Total	9.379	1
Constrained	2.519	0.2686
Unconstrained	6.859	0.7314
Eigenvalues,	and	their	contribution	to	the	scaled	Chi-square
														[1]	cca spexsites X spextraits
Importance	of	components:												[1]	cca eigen val
		CCA1	CCA2	CCA3	CCA4	CCA5	CCA6	CCA7	CCA8	CCA9	CCA10	CCA11			CCA1	CCA2	CCA3	CCA4	CCA5
Eigenvalue		0.68572	0.45938	0.28767	0.1963	0.17168	0.16492	0.1363	0.1201	0.11127	0.1004	0.085803			0.6857	0.4594	0.2877	0.1963	0.1717
Proportion	Explained	0.07312	0.04898	0.03067	0.02093	0.01831	0.01758	0.01453	0.0128	0.01186	0.0107	0.009149
Cumulative	Proportion	0.07312	0.1221	0.15277	0.1737	0.19201	0.20959	0.22413	0.2369	0.24879	0.2595	0.268645
		CA1	CA2	CA3	CA4	CA5	CA6	CA7	CA8	CA9			CA10	CA11	CA12	CA13	CA14	CA15			CA16	CA17	CA18	CA19	CA20	CA21
Eigenvalue		0.3035	0.20746	0.1856	0.18038	0.17795	0.15954	0.1549	0.15246	0.1426	Eigenvalue		0.13874	0.13245	0.12444	0.12146	0.11898	0.11783	Eigenvalue		0.11636	0.1112	0.10851	0.1075	0.10269	0.10147
Proportion	Explained	0.03236	0.02212	0.01979	0.01923	0.01897	0.01701	0.01652	0.01626	0.0152	Proportion	Explained	0.01479	0.01412	0.01327	0.01295	0.01269	0.01256	Proportion	Explained	0.01241	0.01186	0.01157	0.01146	0.01095	0.01082
Cumulative	Proportion	0.30101	0.32313	0.34292	0.36215	0.38112	0.39813	0.41465	0.43091	0.4461	Cumulative	Proportion	0.4609	0.47502	0.48829	0.50124	0.51393	0.52649	Cumulative	Proportion	0.5389	0.55076	0.56233	0.57379	0.58474	0.59556
				CA22	CA23	CA24	CA25	CA26	CA27			CA28	CA29	CA30	CA31	CA32	CA33			CA34	CA35	CA36	CA37	CA38	CA39			CA40	CA41	CA42	CA43	CA44	CA45
		Eigenvalue		0.10091	0.09853	0.0963	0.09588	0.09384	0.091955	Eigenvalue		0.091308	0.089716	0.08841	0.08764	0.084894	0.083306	Eigenvalue		0.081586	0.080554	0.080117	0.079089	0.07709	0.07634	Eigenvalue		0.074607	0.074011	0.072517	0.071632	0.071358	0.07043
		Proportion	Explained	0.01076	0.01051	0.01027	0.01022	0.01001	0.009805	Proportion	Explained	0.009736	0.009566	0.009427	0.009345	0.009052	0.008883	Proportion	Explained	0.008699	0.008589	0.008543	0.008433	0.00822	0.00814	Proportion	Explained	0.007955	0.007892	0.007732	0.007638	0.007609	0.00751
		Cumulative	Proportion	0.60632	0.61683	0.62709	0.63732	0.64732	0.657127	Cumulative	Proportion	0.666863	0.676429	0.685856	0.695201	0.704253	0.713136	Cumulative	Proportion	0.721835	0.730424	0.738967	0.7474	0.75562	0.76376	Cumulative	Proportion	0.771715	0.779606	0.787339	0.794976	0.802585	0.81009
				CA46	CA47	CA48	CA49	CA50	CA51			CA52	CA53	CA54	CA55	CA56	CA57			CA58	CA59	CA60	CA61	CA62	CA63
		Eigenvalue		0.068358	0.06657	0.066395	0.065373	0.063089	0.06225	Eigenvalue		0.061699	0.06075	0.059106	0.058918	0.057599	0.057131	Eigenvalue		0.05665	0.054786	0.054509	0.053853	0.05346	0.052843
		Proportion	Explained	0.007289	0.007098	0.007079	0.006971	0.006727	0.006637	Proportion	Explained	0.006579	0.006478	0.006302	0.006282	0.006142	0.006092	Proportion	Explained	0.00604	0.005842	0.005812	0.005742	0.0057	0.005634
		Cumulative	Proportion	0.817383	0.824482	0.831561	0.838532	0.845258	0.851896	Cumulative	Proportion	0.858475	0.864952	0.871255	0.877537	0.883678	0.88977	Cumulative	Proportion	0.89581	0.901652	0.907464	0.913206	0.91891	0.924541
				CA64	CA65	CA66	CA67	CA68	CA69			CA70	CA71	CA72	CA73	CA74	CA75			CA76	CA77	CA78	CA79
		Eigenvalue		0.052192	0.050411	0.049907	0.049038	0.048657	0.048239	Eigenvalue		0.046287	0.045209	0.044806	0.04314	0.041946	0.041393	Eigenvalue		0.040926	0.039281	0.034502	0.031759
		Proportion	Explained	0.005565	0.005375	0.005321	0.005229	0.005188	0.005144	Proportion	Explained	0.004935	0.004821	0.004778	0.0046	0.004473	0.004414	Proportion	Explained	0.004364	0.004188	0.003679	0.003386
		Cumulative	Proportion	0.930106	0.935481	0.940802	0.946031	0.951219	0.956363	Cumulative	Proportion	0.961298	0.966119	0.970896	0.9755	0.979969	0.984383	Cumulative	Proportion	0.988746	0.992935	0.996614	1
Accumulated	constrained	eigenvalues
Importance	of	components:
		CCA1	CCA2	CCA3	CCA4	CCA5	CCA6	CCA7	CCA8	CCA9	CCA10	CCA11
Eigenvalue		0.6857	0.4594	0.2877	0.1963	0.17168	0.16492	0.1363	0.12008	0.11127	0.10038	0.0858
Proportion	Explained	0.2722	0.1823	0.1142	0.07791	0.06814	0.06546	0.0541	0.04766	0.04416	0.03984	0.03406
Cumulative	Proportion	0.2722	0.4545	0.5687	0.64659	0.71473	0.78018	0.8343	0.88194	0.9261	0.96594	1
Scaling	2	for	species	and	site	scores
*	Species	are	scaled	proportional	to	eigenvalues
*	Sites	are	unscaled:	weighted	dispersion	equal	on	all	dimensions
Species	scores	(weighted	averages	of	sites	scores)
CCA$wa														[1]	cca factor scores 2nd set
	CCA1	CCA2	CCA3	CCA4	CCA5	CCA6				CA1	CA2	CA3			CCA1	CCA2	CCA3	CCA4	CCA5
Ablabesmyia_sstr	-0.85388	-0.195749	0.279544	1.99511	-0.25507	1.90078	Ablabesmyia_sstr		Ablabesmyia	0.918626	-0.194088	0.513543		Ablabesmyia_sstr	-0.853884	-0.195749	0.279544	1.99511	-0.255073
Brillia	1.01855	0.22094	-1.41566	-1.23886	1.27555	0.833858	Brillia		Brillia	-1.05727	0.276849	0.025341		Brillia	1.01855	0.22094	-1.41566	-1.23886	1.27555
C_anthracinus_gr	-1.30551	-0.626534	-0.067353	-0.60346	-0.6147	0.319619	C_anthracinus_gr		C.anthracinus	1.23669	-0.522445	-0.010094		C_anthracinus_gr	-1.30551	-0.626534	-0.067353	-0.603464	-0.614702
C_bicinctus_gr	0.43495	1.55762	0.151753	0.57427	1.016	-1.30073	C_bicinctus_gr		C.bicinctus	-0.431115	1.45062	-0.13521		C_bicinctus_gr	0.434954	1.55762	0.151753	0.574268	1.016
C_fuscus_gr	0.75547	-0.30578	0.432988	-0.71154	1.18498	2.64776	C_fuscus_gr		C.fuscus	-0.615575	-0.201302	1.63559		C_fuscus_gr	0.755469	-0.30578	0.432988	-0.711543	1.18498
C_plumosus_gr	-0.97948	0.146724	0.773841	-1.12319	-0.85988	-0.665529	C_plumosus_gr		C.plumosus	0.948786	0.129173	-0.162304		C_plumosus_gr	-0.979481	0.146724	0.773841	-1.12319	-0.859884
C_thummi_gr	0.33758	1.5436	0.496844	0.80474	0.23204	-2.27039	C_thummi_gr		C.thummi	-0.290674	1.42244	-0.022923		C_thummi_gr	0.337575	1.5436	0.496844	0.804745	0.232037
C_tremulus_gr	0.42933	1.00315	0.445239	-0.56592	-0.76101	0.447821	C_tremulus_gr		C.tremulus	-0.434102	0.957305	0.032038		C_tremulus_gr	0.429329	1.00315	0.445239	-0.565916	-0.761008
C_trifascia_gr	0.74762	1.61039	-1.10318	0.67644	-0.27497	1.08259	C_trifascia_gr		C.trifascia	-0.796124	1.52121	-0.881537		C_trifascia_gr	0.747618	1.61039	-1.10318	0.676443	-0.274968
Chaetocladius	1.97755	-2.5534	0.356959	-0.59619	0.31032	-2.28496	Chaetocladius		Chaetocladius	-1.85695	-2.76285	-0.646374		Chaetocladius	1.97755	-2.5534	0.356959	-0.596194	0.310316
Cladopelma	-1.32208	-0.419342	-0.130757	-0.32765	0.32216	0.299889	Cladopelma		Cladopelma	1.30938	-0.492915	-0.476886		Cladopelma	-1.32208	-0.419342	-0.130757	-0.32765	0.322156
Cladotanytarsus	-1.39732	-0.605756	-0.832412	0.89563	0.19806	0.337362	Cladotanytarsus		Cladotanytarsus	1.35838	-0.65456	-0.696178		Cladotanytarsus	-1.39732	-0.605756	-0.832412	0.89563	0.198062
Conchapelopia	0.06117	0.411372	-0.53272	-1.08965	1.56985	0.0005574	Conchapelopia		Conchapelopia	-0.073895	0.459125	-0.096938		Conchapelopia	0.0611653	0.411372	-0.53272	-1.08965	1.56985
Corynoneura	0.68454	-0.944777	1.40807	1.48595	0.3729	1.4785	Corynoneura		Corynoneura	-0.529425	-0.523952	2.50229		Corynoneura	0.684538	-0.944777	1.40807	1.48595	0.372899
Cryptochironomus	-1.32897	-0.442723	-0.454082	-0.15248	-0.02038	-0.212082	Cryptochironomus		Cryptochironomus	1.26318	-0.465441	-0.630028		Cryptochironomus	-1.32897	-0.442723	-0.454082	-0.152482	-0.0203828
D_aberrata_gr	1.87128	-1.85382	-0.190798	-3.86729	-1.24484	-2.57234	D_aberrata_gr		D.aberrata	-1.78088	-2.4631	-1.05637		D_aberrata_gr	1.87128	-1.85382	-0.190798	-3.86729	-1.24484
D_cinerella_gr	1.87209	-1.80151	0.109138	-1.62637	-3.79262	-1.32197	D_cinerella_gr		D.cinerella	-1.87797	-2.44744	-1.69253		D_cinerella_gr	1.87209	-1.80151	0.109138	-1.62637	-3.79262
D_dampfi_gr	1.66388	-2.79891	0.321646	-1.75177	-1.26054	-2.65564	D_dampfi_gr		D.dampfi	-1.93978	-3.42927	-0.850459		D_dampfi_gr	1.66388	-2.79891	0.321646	-1.75177	-1.26054
D_latitarsis_gr	2.07338	-3.19098	0.993687	0.03762	-0.33053	-3.4689	D_latitarsis_gr		D.latitarsis	-2.06528	-3.64459	-1.41719		D_latitarsis_gr	2.07338	-3.19098	0.993687	0.0376197	-0.330533
D_tonsa_gr	1.49262	-0.945925	-0.71394	-1.48803	-1.09358	-0.63277	D_tonsa_gr		D.tonsa	-1.46455	-1.21442	-0.816753		D_tonsa_gr	1.49262	-0.945925	-0.71394	-1.48803	-1.09358
D_zernyi_gr	1.95105	-2.9927	1.11205	-0.36959	-0.36563	-2.59116	D_zernyi_gr		D.zernyi	-1.95915	-3.34509	-0.939063		D_zernyi_gr	1.95105	-2.9927	1.11205	-0.369586	-0.365633
Demicryptochironomus	-1.49053	-0.665331	-1.16462	0.48968	0.78352	-1.57118	Demicryptochironomus		Demicryptochironomus	1.43379	-0.812023	-0.995629		Demicryptochironomus	-1.49053	-0.665331	-1.16462	0.489682	0.783516
Diamesa	1.84866	-2.71426	1.12388	-1.47327	-0.07025	-2.07668	Diamesa		Diamesa	-1.84517	-3.17812	-0.97231		Diamesa	1.84866	-2.71426	1.12388	-1.47327	-0.070248
Dicrotendipes	-1.00135	0.0229697	0.0911	0.07247	0.1098	-0.447259	Dicrotendipes		Dicrotendipes	1.00594	-0.100519	-0.355881		Dicrotendipes	-1.00135	0.0229697	0.0911003	0.0724659	0.109804
E_claripennis_gr	1.21137	-0.0001343	-0.597438	-0.10084	0.38798	-0.0590526	E_claripennis_gr		E.claripennis	-1.22479	-0.020053	-0.500797		E_claripennis_gr	1.21137	-0.0001343	-0.597438	-0.100843	0.387976
E_devonica_gr	0.83474	1.35695	-1.18222	0.96336	-2.00487	1.63567	E_devonica_gr		E.devonica	-0.949358	1.27773	-1.0567		E_devonica_gr	0.834738	1.35695	-1.18222	0.96336	-2.00487
E_minor_gr	1.6547	-1.57347	0.068961	-1.38499	-0.24632	-0.174565	E_minor_gr		E.minor	-1.60344	-1.74706	-0.569058		E_minor_gr	1.6547	-1.57347	0.068961	-1.38499	-0.246319
Endochironomus	-0.95567	0.359675	2.22203	-1.93211	-0.96355	1.5557	Endochironomus		Endochironomus	0.958032	0.264578	0.350022		Endochironomus	-0.955669	0.359675	2.22203	-1.93211	-0.963553
Eudactylocladius	1.11825	-0.822597	0.33289	0.71794	0.43054	-0.0306943	Eudactylocladius		Eudactylocladius	-1.1042	-0.754619	0.43597		Eudactylocladius	1.11825	-0.822597	0.33289	0.717944	0.430538
Eukiefferiella	1.00752	0.934831	-1.02695	0.85486	-2.81683	1.49232	Eukiefferiella		Eukiefferiella	-1.0794	0.865107	-1.01914		Eukiefferiella	1.00752	0.934831	-1.02695	0.854864	-2.81683
Euorthocladius	1.25274	0.287721	-1.04759	-0.17658	-1.89821	-0.708679	Euorthocladius		Euorthocladius	-1.27449	0.158723	-1.06335		Euorthocladius	1.25274	0.287721	-1.04759	-0.176581	-1.89821
Glyptotendipes_sstr	-0.6732	0.971726	3.74558	-1.20818	-1.66745	0.89817	Glyptotendipes_sstr		Glyptotendipes	0.676349	0.780024	0.774756		Glyptotendipes_sstr	-0.673203	0.971726	3.74558	-1.20818	-1.66745
Harnischia	-0.72005	0.979994	2.26096	1.08265	-0.69925	-0.73469	Harnischia		Harnischia	0.688203	0.808423	-0.010501		Harnischia	-0.720048	0.979994	2.26096	1.08265	-0.69925
Heleniella	1.87528	-2.49954	0.44955	0.50546	0.05961	-2.6545	Heleniella		Heleniella	-1.80415	-2.63331	-0.772719		Heleniella	1.87528	-2.49954	0.44955	0.505459	0.059614
Heterotrissocladius	0.56546	-1.88936	1.42018	3.08096	0.50629	1.46329	Heterotrissocladius		Heterotrissocladius	-0.280475	-1.04613	4.37724		Heterotrissocladius	0.565461	-1.88936	1.42018	3.08096	0.506294
Holotanypus	-1.17148	-0.463647	-0.20073	-0.17153	-0.01412	0.0559022	Holotanypus		Holotanypus	1.15276	-0.429709	-0.171589		Holotanypus	-1.17148	-0.463647	-0.20073	-0.171534	-0.0141222
I_sylvestris_gr	-0.20294	1.03069	2.17668	-0.02635	-0.39904	-0.17752	I_sylvestris_gr		I.sylvestris	0.253552	0.924286	0.784855		I_sylvestris_gr	-0.20294	1.03069	2.17668	-0.0263468	-0.399041
M_atrofasciata_gr	0.9723	0.0064104	-0.438575	-0.14351	0.48574	0.688168	M_atrofasciata_gr		M.atrofasciata	-0.905355	0.051455	0.244598		M_atrofasciata_gr	0.972297	0.0064104	-0.438576	-0.143506	0.485739
M_notescens_gr	1.02757	0.0249981	0.191644	-3.02758	1.48683	3.03782	M_notescens_gr		M.notescens	-0.829285	-0.13246	1.17669		M_notescens_gr	1.02757	0.0249981	0.191643	-3.02758	1.48683
M_radialis_gr	-0.274	-0.740681	-0.021366	2.81832	-0.02107	0.361773	M_radialis_gr		M.radialis	0.346615	-0.474964	1.53639		M_radialis_gr	-0.273997	-0.740681	-0.0213656	2.81832	-0.0210699
Macropelopia	0.33159	-0.91786	0.564913	2.07893	0.68429	1.94889	Macropelopia		Macropelopia	-0.153187	-0.352315	3.17833		Macropelopia	0.331592	-0.91786	0.564913	2.07893	0.684286
Mesorthocladius	1.45718	-1.50787	0.089723	-1.00527	-0.86678	-0.0742145	Mesorthocladius		Mesorthocladius	-1.40309	-1.65924	-0.276674		Mesorthocladius	1.45718	-1.50787	0.0897226	-1.00527	-0.86678
Microchironomus	-1.33292	-0.296079	0.389489	-0.45648	-0.9917	1.13765	Microchironomus		Microchironomus	1.30614	-0.370565	-0.284783		Microchironomus	-1.33292	-0.296079	0.389489	-0.456475	-0.991703
Microtendipes	-0.56412	0.18842	0.006097	-0.20486	0.45172	1.16082	Microtendipes		Microtendipes	0.566778	0.187685	0.124743		Microtendipes	-0.564119	0.18842	0.0060975	-0.20486	0.451715
Nanocladius	0.42889	1.53484	0.281143	1.04515	-0.0228	-1.50161	Nanocladius		Nanocladius	-0.484126	1.4876	-0.374281		Nanocladius	0.428887	1.53484	0.281143	1.04515	-0.0228024
O_decoratus_gr	0.88632	1.13067	-0.780179	1.05559	-2.08838	-0.931192	O_decoratus_gr		O.decoratus	-0.94154	1.13304	-0.756552		O_decoratus_gr	0.886318	1.13067	-0.780179	1.05559	-2.08839
O_oblidens_gr	-0.14369	0.470028	-1.32856	-0.18082	-0.77125	-0.402197	O_oblidens_gr		O.oblidens	0.094447	0.460334	-0.754234		O_oblidens_gr	-0.143694	0.470028	-1.32856	-0.180819	-0.771249
Orthocladius_sstr	0.89698	1.16166	-1.31455	-0.0912	-1.49858	0.115264	Orthocladius_sstr		Orthocladius	-0.938306	1.08679	-0.805382		Orthocladius_sstr	0.896981	1.16166	-1.31455	-0.0911978	-1.49858
P_austriacus_gr	0.65392	-2.51472	2.46508	4.63753	1.1121	1.8235	P_austriacus_gr		P.austriacus	-0.415626	-1.46976	5.55799		P_austriacus_gr	0.653918	-2.51472	2.46508	4.63753	1.1121
P_laetum_gr	0.43928	1.37758	0.581547	0.39783	1.41827	-1.99431	P_laetum_gr		P.laetum	-0.454561	1.33205	0.003115		P_laetum_gr	0.439284	1.37758	0.581547	0.397828	1.41827
P_limbatellus_gr	-1.0082	-0.714682	-0.600657	-0.57489	0.06863	-0.504199	P_limbatellus_gr		P.limbatellus	1.00691	-0.533813	0.01519		P_limbatellus_gr	-1.0082	-0.714682	-0.600657	-0.574887	0.0686331
P_nubeculosum_gr	-0.84872	0.0435063	0.491667	-0.81197	-0.1134	0.0745711	P_nubeculosum_gr		P.nubeculosum	0.824545	-0.006751	-0.202964		P_nubeculosum_gr	-0.848723	0.0435063	0.491667	-0.811973	-0.113401
P_rufiventris_gr	0.92147	0.985938	-1.04014	0.10118	0.6731	0.570345	P_rufiventris_gr		P.rufiventris	-0.942035	0.961001	-0.420206		P_rufiventris_gr	0.921472	0.985938	-1.04014	0.101178	0.673105
P_skirwithensis_gr	1.36768	-1.44816	0.579968	-1.51035	-0.73204	1.28522	P_skirwithensis_gr		P.skirwithensis	-1.37274	-1.58797	0.247705		P_skirwithensis_gr	1.36768	-1.44816	0.579968	-1.51035	-0.732035
P_sordens_gr	-0.25874	1.49553	4.28881	-1.40354	-1.88377	1.79168	P_sordens_gr		P.sordens	0.314274	1.24992	1.14682		P_sordens_gr	-0.25874	1.49553	4.28881	-1.40354	-1.88377
P_sordidellus_gr	-0.27573	-0.268817	0.316889	2.75087	-1.01838	1.66881	P_sordidellus_gr		P.sordidellus	0.467831	-0.086557	1.74411		P_sordidellus_gr	-0.275734	-0.268817	0.316889	2.75087	-1.01838
Pagastiella	-1.60297	-0.885095	-1.77997	1.14305	0.32983	-2.33696	Pagastiella		Pagastiella	1.55087	-1.03793	-1.27159		Pagastiella	-1.60297	-0.885095	-1.77997	1.14305	0.329831
Parachironomus	-0.45288	1.15689	2.6438	-0.78758	-1.2652	-0.241121	Parachironomus		Parachironomus	0.488392	0.98559	0.498547		Parachironomus	-0.45288	1.15689	2.6438	-0.787581	-1.2652
Paracladius	-0.47479	-0.251443	0.585139	2.22963	0.22373	1.29277	Paracladius		Paracladius	0.524989	-0.03155	1.33538		Paracladius	-0.474791	-0.251443	0.585139	2.22963	0.223726
Paracladopelma	-1.09629	-0.857131	-0.585553	2.61255	-0.61986	0.57555	Paracladopelma		Paracladopelma	1.1151	-0.726163	0.669381		Paracladopelma	-1.09629	-0.857131	-0.585553	2.61255	-0.619861
Paracricotopus	0.81041	1.09654	-1.26564	0.95944	0.62211	1.0449	Paracricotopus		Paracricotopus	-0.955386	1.24981	-0.628558		Paracricotopus	0.810412	1.09654	-1.26564	0.959435	0.622105
Parakiefferiella	-1.16469	-0.874652	-1.74926	1.08559	-0.20294	-1.21627	Parakiefferiella		Parakiefferiella	1.16886	-0.91025	-0.723883		Parakiefferiella	-1.16469	-0.874652	-1.74926	1.08559	-0.202939
Paralauterborniella	-1.46315	-0.860652	-1.46324	1.57061	-0.02854	0.582421	Paralauterborniella		Paralauterborniella	1.44764	-0.908255	-0.671721		Paralauterborniella	-1.46315	-0.860652	-1.46324	1.57061	-0.0285395
Parametriocnemus	1.18474	-0.27033	-0.878952	-0.22121	0.79395	0.286415	Parametriocnemus		Parametriocnemus	-1.19161	-0.185056	-0.089589		Parametriocnemus	1.18474	-0.27033	-0.878951	-0.221211	0.793946
Paratanytarsus	-0.27027	0.520435	1.66655	-0.17372	0.16947	0.440162	Paratanytarsus		Paratanytarsus	0.309823	0.54099	0.963892		Paratanytarsus	-0.270271	0.520435	1.66655	-0.173716	0.169473
Paratendipes	-1.14757	-0.634531	-0.170218	-1.72661	-0.36294	0.131588	Paratendipes		Paratendipes	1.06865	-0.516632	-0.421922		Paratendipes	-1.14757	-0.634531	-0.170218	-1.72661	-0.362938
Paratrissocladius	0.52942	0.430138	-0.803971	0.32656	2.47861	1.4358	Paratrissocladius		Paratrissocladius	-0.627713	0.792632	1.16733		Paratrissocladius	0.529422	0.430138	-0.803971	0.326561	2.47861
Parorthocladius	1.82125	-2.09705	0.800434	-0.05257	0.50101	-0.7355	Parorthocladius		Parorthocladius	-1.7428	-2.13538	-0.13231		Parorthocladius	1.82125	-2.09705	0.800434	-0.0525665	0.501009
Phaenopsectra	-0.21686	0.616916	0.391369	1.06257	0.43013	1.00555	Phaenopsectra		Phaenopsectra	0.263565	0.587154	0.56061		Phaenopsectra	-0.216856	0.616916	0.391369	1.06257	0.430132
Potthastia	0.70457	1.49866	-1.02628	1.23017	-2.51807	0.479252	Potthastia		Potthastia	-0.807679	1.43501	-0.994087		Potthastia	0.704568	1.49866	-1.02628	1.23017	-2.51807
Prodiamesa	-0.21884	-0.456964	-0.134699	0.42857	0.45937	0.895284	Prodiamesa		Prodiamesa	0.244346	-0.25253	1.12071		Prodiamesa	-0.218837	-0.456964	-0.134699	0.42857	0.459371
Pseudochironomus	-1.57942	-0.738703	-1.05136	0.21809	0.29964	-1.0499	Pseudochironomus		Pseudochironomus	1.48233	-0.806637	-1.09568		Pseudochironomus	-1.57942	-0.738703	-1.05136	0.218094	0.299642
Pseudodiamesa	1.70279	-2.34344	1.21915	-1.10931	-0.1709	-0.0667946	Pseudodiamesa		Pseudodiamesa	-1.58339	-2.41837	0.699078		Pseudodiamesa	1.70279	-2.34344	1.21915	-1.10931	-0.170904
Psilocricotopus	0.56656	1.64564	-0.268612	1.20075	0.47372	-0.550887	Psilocricotopus		Psilocricotopus	-0.645187	1.60308	-0.508009		Psilocricotopus	0.566564	1.64564	-0.268612	1.20075	0.473715
Rheocricotopus_sstr	0.96176	0.792365	-0.897074	-0.81426	1.718	0.252516	Rheocricotopus_sstr		Rheocricotopus	-0.942903	0.827886	-0.053406		Rheocricotopus_sstr	0.961756	0.792365	-0.897074	-0.814257	1.718
Rheopelopia	0.27848	1.61183	1.15913	0.80911	-0.36606	-3.56245	Rheopelopia		Rheopelopia	-0.307731	1.60723	-0.01745		Rheopelopia	0.27848	1.61183	1.15913	0.809106	-0.366061
Rheotanytarsus	0.55239	1.66828	-0.130214	1.02025	-1.32979	-2.72269	Rheotanytarsus		Rheotanytarsus	-0.582408	1.65296	-0.515545		Rheotanytarsus	0.552393	1.66828	-0.130214	1.02025	-1.32979
Stempellina	-1.4238	-0.809933	-1.54299	1.12097	0.09247	-0.89393	Stempellina		Stempellina	1.39265	-0.836862	-0.799086		Stempellina	-1.4238	-0.809933	-1.54299	1.12097	0.0924743
Sympotthastia	1.13159	1.37559	-2.17026	0.9951	-6.4585	1.266	Sympotthastia		Sympotthastia	-1.22706	1.18558	-1.76068		Sympotthastia	1.13159	1.37559	-2.17025	0.995097	-6.4585
Synorthocladius	0.72839	1.13957	-0.788105	0.92671	-0.68269	0.858657	Synorthocladius		Synorthocladius	-0.800136	1.13518	-0.447353		Synorthocladius	0.728393	1.13957	-0.788105	0.926713	-0.682691
T_gregarius_gr	-1.36379	-0.694229	-0.785487	-0.0459	-0.02424	-0.589375	T_gregarius_gr		Tanypus	0.680336	0.86806	0.407758		T_gregarius_gr	-1.36379	-0.694229	-0.785487	-0.0458982	-0.0242437
Tanypus_sstr	-0.55502	1.18865	2.65928	0.16081	0.81011	-1.25854	Tanypus_sstr		Tanytarsus	0.132419	0.49867	1.3116		Tanypus_sstr	-0.555019	1.18865	2.65928	0.160811	0.81011
Tanytarsus	-0.07314	0.341283	0.853698	2.03178	0.58173	0.644096	Tanytarsus		Tgregarius	1.29789	-0.639237	-0.541896		Tanytarsus	-0.0731371	0.341283	0.853698	2.03178	0.581728
Thienemannimyia	0.38875	0.376547	-0.737997	1.69676	-0.97904	2.44065	Thienemannimyia		Thienemannimyia	-0.374691	0.44925	0.184383		Thienemannimyia	0.388754	0.376547	-0.737997	1.69676	-0.97904
Tripodura	-0.27662	1.40307	1.91054	1.87202	0.27398	-2.73392	Tripodura		Tripodura	0.253329	1.23024	0.00336		Tripodura	-0.276622	1.40307	1.91054	1.87202	0.273983
Trissopelopia	0.82557	0.0981667	0.543068	-2.50514	1.53706	4.34097	Trissopelopia		Trissopelopia	-0.71488	0.249305	1.78434		Trissopelopia	0.82557	0.0981667	0.543068	-2.50514	1.53706
Tvetenia	1.03189	0.392982	-0.902955	0.33932	-0.01975	0.842329	Tvetenia		Tvetenia	-1.105	0.468455	-0.283859		Tvetenia	1.03189	0.392982	-0.902955	0.339319	-0.0197471
Uresipedilum	0.1592	1.52999	1.60108	0.07521	2.98557	-2.1909	Uresipedilum		Uresipedilum	-0.166316	1.43359	0.422964		Uresipedilum	0.159201	1.52999	1.60108	0.0752125	2.98557
Virgatanytarsus	0.63174	1.65764	0.178147	-0.39168	6.39769	1.61129	Virgatanytarsus		Virgatanytarsus	-0.595077	1.5408	-0.04587		Virgatanytarsus	0.631745	1.65764	0.178147	-0.391676	6.39769
Xenochironomus	-1.13163	-0.0399508	0.593014	-1.99318	-0.04362	-0.481079	Xenochironomus		Xenochironomus	1.02498	0.0518	-0.317997		Xenochironomus	-1.13163	-0.0399508	0.593014	-1.99318	-0.0436157
Zavrelimyia	0.69051	-1.53285	1.33861	2.49402	1.13708	1.91666	Zavrelimyia		Zavrelimyia	-0.458887	-0.755923	4.15063		Zavrelimyia	0.690508	-1.53285	1.33861	2.49402	1.13708
														[1]	############################################################################
species	constraints	(linear	combinations	of	constraining	variables)	traits in the present analysis
CCA$u														[1]	cca factor scores 1st set
	CCA1	CCA2	CCA3	CCA4	CCA5	CCA6				CA1	CA2	CA3			CCA1	CCA2	CCA3	CCA4	CCA5		dist1	dist2	dist
Ablabesmyia_sstr	-0.48278	-0.004561	-0.121848	2.41173	-0.297202	2.41559	Ablabesmyia_sstr		Ablabesmyia	0.918626	-0.194088	0.513543		Ablabesmy	-0.482776	-0.0045612	-0.121848	2.41173	-0.297202		0.371108	0.191188	0.417461
Brillia	0.76176	0.09442	-2.11062	-1.19172	0.771589	0.31494	Brillia		Brillia	-1.05727	0.276849	0.025341		Brillia	0.76176	0.09442	-2.11062	-1.19172	0.771589		-0.256786	-0.12652	0.286263
C_anthracinus_gr	-1.4249	-0.695284	-0.0826919	-0.76562	-0.263989	-0.06989	C_anthracinus_gr		C.anthracinus	1.23669	-0.522445	-0.010094		C_anthrac	-1.4249	-0.695284	-0.0826919	-0.765617	-0.263989		-0.119384	-0.0687499	0.137765
C_bicinctus_gr	0.38945	1.53487	0.0054513	0.47678	1.28815	-1.30032	C_bicinctus_gr		C.bicinctus	-0.431115	1.45062	-0.13521		C_bicinct	0.38945	1.53487	0.0054513	0.476782	1.28815		-0.045504	-0.0227546	0.0508762
C_fuscus_gr	0.90784	-0.104865	0.439962	-1.3174	0.501943	2.30356	C_fuscus_gr		C.fuscus	-0.615575	-0.201302	1.63559		C_fuscus_	0.907836	-0.104864	0.439962	-1.3174	0.501942		0.152367	0.200916	0.252156
C_plumosus_gr	-0.96602	0.092275	0.882903	-1.25064	-1.03448	-0.55301	C_plumosus_gr		C.plumosus	0.948786	0.129173	-0.162304		C_plumosu	-0.966024	0.092275	0.882903	-1.25064	-1.03448		0.0134569	-0.0544487	0.056087
C_thummi_gr	0.52295	1.59538	0.255692	0.82294	0.077035	-1.96483	C_thummi_gr		C.thummi	-0.290674	1.42244	-0.022923		C_thummi_	0.522946	1.59538	0.255692	0.822942	0.0770354		0.18537	0.0517731	0.192465
C_tremulus_gr	0.42683	0.911636	0.269306	-0.67379	-1.00942	0.04653	C_tremulus_gr		C.tremulus	-0.434102	0.957305	0.032038		C_tremulu	0.426831	0.911636	0.269306	-0.673791	-1.00942		-0.0024974	-0.091517	0.0915511
C_trifascia_gr	0.67093	1.61348	-0.697447	0.57636	1.15863	1.84061	C_trifascia_gr		C.trifascia	-0.796124	1.52121	-0.881537		C_trifasc	0.670933	1.61348	-0.697447	0.576364	1.15863		-0.0766854	0.0030945	0.0767478
Chaetocladius	2.14767	-2.42472	-0.213592	0.5696	1.05007	-2.01835	Chaetocladius		Chaetocladius	-1.85695	-2.76285	-0.646374		Chaetocla	2.14767	-2.42472	-0.213592	0.569595	1.05007		0.170123	0.128676	0.213306
Cladopelma	-1.14446	-0.20809	-0.199197	-0.23975	0.912075	0.71738	Cladopelma		Cladopelma	1.30938	-0.492915	-0.476886		Cladopelm	-1.14446	-0.20809	-0.199197	-0.239752	0.912076		0.177621	0.211253	0.276002
Cladotanytarsus	-1.32009	-0.536166	-1.0654	1.33046	0.267006	0.53	Cladotanytarsus		Cladotanytarsus	1.35838	-0.65456	-0.696178		Cladotany	-1.32009	-0.536166	-1.0654	1.33046	0.267006		0.0772321	0.0695894	0.103959
Conchapelopia	0.09019	0.360489	-0.389534	-1.20701	1.75856	-0.26814	Conchapelopia		Conchapelopia	-0.073895	0.459125	-0.096938		Conchapel	0.0901912	0.360489	-0.389534	-1.20701	1.75857		0.0290259	-0.0508833	0.05858
Corynoneura	0.81522	-1.08146	1.13783	1.08637	0.290387	0.69936	Corynoneura		Corynoneura	-0.529425	-0.523952	2.50229		Corynoneu	0.815219	-1.08146	1.13783	1.08637	0.290387		0.130682	-0.136681	0.189101
Cryptochironomus	-1.41213	-0.398289	-0.263561	-0.04283	0.328308	-0.0799	Cryptochironomus		Cryptochironomus	1.26318	-0.465441	-0.630028		Cryptochi	-1.41213	-0.398289	-0.263561	-0.0428293	0.328308		-0.0831566	0.0444335	0.0942834
D_aberrata_gr	2.12494	-1.3776	-0.49837	-3.36342	-0.723878	-2.29829	D_aberrata_gr		D.aberrata	-1.78088	-2.4631	-1.05637		D_aberrat	2.12494	-1.3776	-0.49837	-3.36342	-0.723878		0.253662	0.476226	0.53957
D_cinerella_gr	1.91537	-1.22714	-0.0097577	-1.3132	-2.85483	0.13409	D_cinerella_gr		D.cinerella	-1.87797	-2.44744	-1.69253		D_cinerel	1.91537	-1.22714	-0.0097577	-1.3132	-2.85483		0.043271	0.574373	0.576001
D_dampfi_gr	0.77146	-2.25925	-0.235339	-0.04143	-0.524767	-1.96202	D_dampfi_gr		D.dampfi	-1.93978	-3.42927	-0.850459		D_dampfi_	0.771462	-2.25925	-0.235339	-0.0414335	-0.524767		-0.892421	0.539662	1.0429
D_latitarsis_gr	1.93674	-2.97892	0.964876	1.42548	0.344514	-2.20216	D_latitarsis_gr		D.latitarsis	-2.06528	-3.64459	-1.41719		D_latitar	1.93674	-2.97892	0.964876	1.42548	0.344514		-0.136641	0.212057	0.252268
D_tonsa_gr	1.60015	-0.717837	-1.19575	-1.18506	-0.92884	-0.45669	D_tonsa_gr		D.tonsa	-1.46455	-1.21442	-0.816753		D_tonsa_g	1.60015	-0.717837	-1.19575	-1.18506	-0.92884		0.107537	0.228087	0.252166
D_zernyi_gr	1.56254	-2.85394	1.21455	0.55458	0.220291	-1.58797	D_zernyi_gr		D.zernyi	-1.95915	-3.34509	-0.939063		D_zernyi_	1.56254	-2.85394	1.21455	0.554579	0.220291		-0.38851	0.138755	0.412545
Demicryptochironomus	-1.59331	-0.330489	-0.404772	0.27527	1.46707	-2.00043	Demicryptochironomus		Demicryptochironomus	1.43379	-0.812023	-0.995629		Demicrypt	-1.59331	-0.330489	-0.404772	0.275271	1.46707		-0.102784	0.334841	0.350262
Diamesa	1.6778	-2.35505	1.21197	-1.06665	0.605105	-0.58457	Diamesa		Diamesa	-1.84517	-3.17812	-0.97231		Diamesa	1.6778	-2.35505	1.21197	-1.06665	0.605105		-0.17086	0.359211	0.397776
Dicrotendipes	-0.74994	0.321072	0.0004406	0.10083	0.001454	-0.38351	Dicrotendipes		Dicrotendipes	1.00594	-0.100519	-0.355881		Dicrotend	-0.74994	0.321072	0.0004406	0.100825	0.0014536		0.25141	0.298102	0.389964
E_claripennis_gr	1.05369	-0.066708	-0.315658	-0.19933	0.485266	0.66768	E_claripennis_gr		E.claripennis	-1.22479	-0.020053	-0.500797		E_claripe	1.05369	-0.0667082	-0.315658	-0.199329	0.485266		-0.157684	-0.0665739	0.171162
E_devonica_gr	0.57128	1.2921	-0.393635	0.78268	-1.10511	1.73634	E_devonica_gr		E.devonica	-0.949358	1.27773	-1.0567		E_devonic	0.571278	1.2921	-0.393635	0.78268	-1.10511		-0.263459	-0.0648527	0.271324
E_minor_gr	1.69007	-1.58322	0.307004	-1.03192	-0.224242	-0.09366	E_minor_gr		E.minor	-1.60344	-1.74706	-0.569058		E_minor_g	1.69007	-1.58322	0.307004	-1.03192	-0.224242		0.0353683	-0.0097495	0.0366875
Endochironomus	-0.81662	0.385458	1.82527	-2.09038	-0.380906	1.55278	Endochironomus		Endochironomus	0.958032	0.264578	0.350022		Endochiro	-0.816624	0.385458	1.82527	-2.09038	-0.380906		0.139046	0.0257837	0.141416
Eudactylocladius	0.83061	-0.966075	0.846325	0.87073	0.544169	0.22697	Eudactylocladius		Eudactylocladius	-1.1042	-0.754619	0.43597		Eudactylo	0.830606	-0.966075	0.846325	0.870732	0.544169		-0.287639	-0.143478	0.321438
Eukiefferiella	0.99267	0.937007	-0.158453	1.01655	-1.8929	1.32828	Eukiefferiella		Eukiefferiella	-1.0794	0.865107	-1.01914		Eukieffer	0.992667	0.937007	-0.158453	1.01655	-1.8929		-0.0148514	0.0021761	0.01501
Euorthocladius	1.30819	0.290932	-0.950165	-0.24555	-1.83985	-0.89706	Euorthocladius		Euorthocladius	-1.27449	0.158723	-1.06335		Euorthocl	1.30819	0.290932	-0.950165	-0.245552	-1.83985		0.0554493	0.0032115	0.0555422
Glyptotendipes_sstr	-0.83775	0.969987	3.57634	-0.55275	-1.51858	0.82271	Glyptotendipes_sstr		Glyptotendipes	0.676349	0.780024	0.774756		Glyptoten	-0.837745	0.969987	3.57634	-0.552752	-1.51858		-0.164543	-0.0017395	0.164552
Harnischia	-1.09768	0.769728	3.26807	0.64831	-0.974749	0.35068	Harnischia		Harnischia	0.688203	0.808423	-0.010501		Harnischi	-1.09768	0.769728	3.26807	0.648307	-0.974749		-0.377628	-0.210266	0.432221
Heleniella	1.97713	-2.65807	0.415659	1.33546	0.566512	-1.87194	Heleniella		Heleniella	-1.80415	-2.63331	-0.772719		Heleniell	1.97713	-2.65807	0.415659	1.33546	0.566512		0.101849	-0.158539	0.188435
Heterotrissocladius	1.04333	-2.23379	0.864398	1.04914	-0.021608	-0.40197	Heterotrissocladius		Heterotrissocladius	-0.280475	-1.04613	4.37724		Heterotri	1.04333	-2.23379	0.864398	1.04914	-0.0216082		0.477871	-0.344431	0.589062
Holotanypus	-1.11925	-0.478723	-0.304177	0.02221	0.059803	0.08564	Holotanypus		Holotanypus	1.15276	-0.429709	-0.171589		Holotanyp	-1.11925	-0.478723	-0.304177	0.0222136	0.0598032		0.0522304	-0.0150758	0.0543626
I_sylvestris_gr	-0.10764	1.07556	1.55382	0.084	-0.317179	-0.46477	I_sylvestris_gr		I.sylvestris	0.253552	0.924286	0.784855		I_sylvest	-0.107638	1.07556	1.55382	0.0839968	-0.317179		0.0953019	0.0448764	0.105339
M_atrofasciata_gr	1.16338	0.028727	-0.560058	-0.24736	0.095031	0.83762	M_atrofasciata_gr		M.atrofasciata	-0.905355	0.051455	0.244598		M_atrofas	1.16338	0.0287266	-0.560058	-0.247363	0.0950308		0.191085	0.0223162	0.192384
M_notescens_gr	1.56316	0.788041	0.444344	-3.06668	1.1505	1.4131	M_notescens_gr		M.notescens	-0.829285	-0.13246	1.17669		M_notesce	1.56316	0.788041	0.444344	-3.06668	1.1505		0.535594	0.763043	0.932253
M_radialis_gr	-0.37817	-0.659878	-0.0887617	2.85863	0.105288	-0.23776	M_radialis_gr		M.radialis	0.346615	-0.474964	1.53639		M_radiali	-0.378172	-0.659878	-0.0887617	2.85863	0.105288		-0.104176	0.0808034	0.13184
Macropelopia	0.52844	-1.088	0.22565	1.50742	-0.257514	0.90395	Macropelopia		Macropelopia	-0.153187	-0.352315	3.17833		Macropelo	0.528435	-1.088	0.22565	1.50742	-0.257514		0.196843	-0.17014	0.260182
Mesorthocladius	1.55173	-1.35973	0.423986	-0.8611	-0.548033	0.50982	Mesorthocladius		Mesorthocladius	-1.40309	-1.65924	-0.276674		Mesorthoc	1.55173	-1.35973	0.423986	-0.861096	-0.548033		0.0945509	0.148144	0.175746
Microchironomus	-1.275	-0.24908	-0.174817	-0.05397	-0.718349	1.23438	Microchironomus		Microchironomus	1.30614	-0.370565	-0.284783		Microchir	-1.275	-0.24908	-0.174817	-0.0539679	-0.718349		0.0579149	0.0469989	0.0745857
Microtendipes	-0.42473	0.350279	-0.297612	0.28709	0.424961	1.01394	Microtendipes		Microtendipes	0.566778	0.187685	0.124743		Microtend	-0.424732	0.350279	-0.297612	0.28709	0.424961		0.139387	0.161859	0.213605
Nanocladius	0.32956	1.4297	0.499526	0.90244	-0.65236	-1.14696	Nanocladius		Nanocladius	-0.484126	1.4876	-0.374281		Nanocladi	0.32956	1.4297	0.499526	0.902439	-0.65236		-0.0993273	-0.105141	0.144639
O_decoratus_gr	0.79888	0.993437	-0.316404	1.016	-1.71186	-1.29881	O_decoratus_gr		O.decoratus	-0.94154	1.13304	-0.756552		O_decorat	0.798883	0.993436	-0.316404	1.016	-1.71186		-0.0874345	-0.137229	0.162716
O_oblidens_gr	-0.16074	0.413761	-1.27867	-0.48583	-1.21794	-0.39208	O_oblidens_gr		O.oblidens	0.094447	0.460334	-0.754234		O_obliden	-0.160741	0.413761	-1.27867	-0.485832	-1.21794		-0.0170475	-0.0562671	0.0587929
Orthocladius_sstr	0.83878	1.07666	-1.17453	-0.38239	-1.36246	-0.05511	Orthocladius_sstr		Orthocladius	-0.938306	1.08679	-0.805382		Orthoclad	0.83878	1.07666	-1.17453	-0.382387	-1.36246		-0.058201	-0.0849982	0.103015
P_austriacus_gr	0.60059	-2.8679	2.79248	2.86547	1.28615	0.22136	P_austriacus_gr		P.austriacus	-0.415626	-1.46976	5.55799		P_austria	0.600594	-2.8679	2.79248	2.86547	1.28615		-0.0533246	-0.35318	0.357183
P_laetum_gr	0.41499	1.34472	0.66714	0.25568	1.11916	-1.78326	P_laetum_gr		P.laetum	-0.454561	1.33205	0.003115		P_laetum_	0.414988	1.34472	0.66714	0.255678	1.11916		-0.024296	-0.0328634	0.0408693
P_limbatellus_gr	-0.83171	-0.866697	-0.792038	-0.80474	-0.254282	-0.63474	P_limbatellus_gr		P.limbatellus	1.00691	-0.533813	0.01519		P_limbate	-0.831707	-0.866697	-0.792038	-0.804736	-0.254282		0.17649	-0.152015	0.232932
P_nubeculosum_gr	-0.84949	0.006047	0.493887	-0.833	-0.115228	0.10391	P_nubeculosum_gr		P.nubeculosum	0.824545	-0.006751	-0.202964		P_nubecul	-0.849488	0.0060474	0.493887	-0.832995	-0.115228		-0.0007656	-0.0374589	0.0374667
P_rufiventris_gr	0.90507	1.06469	-1.12288	0.26564	0.987504	0.65049	P_rufiventris_gr		P.rufiventris	-0.942035	0.961001	-0.420206		P_rufiven	0.905075	1.06469	-1.12288	0.265638	0.987503		-0.0163974	0.078756	0.0804449
P_skirwithensis_gr	1.13775	-1.21739	0.94671	-1.29706	-0.814121	1.62807	P_skirwithensis_gr		P.skirwithensis	-1.37274	-1.58797	0.247705		P_skirwit	1.13775	-1.21739	0.94671	-1.29706	-0.814122		-0.229931	0.230771	0.325766
P_sordens_gr	-0.1202	1.72065	4.17828	-1.17157	-1.37009	1.73592	P_sordens_gr		P.sordens	0.314274	1.24992	1.14682		P_sordens	-0.120203	1.72065	4.17828	-1.17157	-1.37009		0.138537	0.225117	0.26433
P_sordidellus_gr	0.3229	-0.023768	-0.73181	2.60193	-1.69092	1.7099	P_sordidellus_gr		P.sordidellus	0.467831	-0.086557	1.74411		P_sordide	0.322901	-0.0237684	-0.73181	2.60193	-1.69092		0.598635	0.245049	0.646848
Pagastiella	-1.44726	-0.608183	-1.34558	0.62928	-0.381429	-2.33698	Pagastiella		Pagastiella	1.55087	-1.03793	-1.27159		Pagastiel	-1.44726	-0.608183	-1.34558	0.629284	-0.381429		0.155703	0.276911	0.317684
Parachironomus	-0.33732	1.30683	2.1254	-0.55221	-1.21522	-0.12831	Parachironomus		Parachironomus	0.488392	0.98559	0.498547		Parachiro	-0.337316	1.30683	2.1254	-0.552214	-1.21522		0.115565	0.149942	0.189308
Paracladius	-0.48897	-0.467972	0.912132	0.8204	0.143922	1.35044	Paracladius		Paracladius	0.524989	-0.03155	1.33538		Paracladi	-0.488965	-0.467972	0.912132	0.820401	0.143923		-0.0141738	-0.21653	0.216993
Paracladopelma	-0.85954	-0.43677	-0.823237	3.11949	-1.1076	0.3564	Paracladopelma		Paracladopelma	1.1151	-0.726163	0.669381		Paraclado	-0.859545	-0.43677	-0.823237	3.11949	-1.1076		0.236746	0.420362	0.482445
Paracricotopus	0.31149	0.561931	-0.944875	0.7507	0.787289	1.24776	Paracricotopus		Paracricotopus	-0.955386	1.24981	-0.628558		Paracrico	0.311486	0.561931	-0.944875	0.7507	0.787289		-0.498926	-0.534608	0.731255
Parakiefferiella	-0.96796	-0.786613	-1.87292	0.58029	-0.689639	-0.75217	Parakiefferiella		Parakiefferiella	1.16886	-0.91025	-0.723883		Parakieff	-0.967959	-0.786613	-1.87292	0.580289	-0.689639		0.196727	0.0880392	0.215528
Paralauterborniella	-1.21236	-0.696237	-1.26573	1.14871	0.052892	0.8346	Paralauterborniella		Paralauterborniella	1.44764	-0.908255	-0.671721		Paralaute	-1.21236	-0.696237	-1.26573	1.14871	0.0528924		0.250785	0.164414	0.299876
Parametriocnemus	0.97813	-0.446397	-0.949906	-0.02252	0.177727	0.36306	Parametriocnemus		Parametriocnemus	-1.19161	-0.185056	-0.089589		Parametri	0.978127	-0.446397	-0.949906	-0.0225245	0.177727		-0.206615	-0.176067	0.271458
Paratanytarsus	-0.32847	0.466614	1.20594	0.01565	0.064091	0.61086	Paratanytarsus		Paratanytarsus	0.309823	0.54099	0.963892		Paratanyt	-0.328465	0.466614	1.20594	0.0156475	0.0640913		-0.0581944	-0.053821	0.0792672
Paratendipes	-1.27819	-0.917287	-0.185091	-1.92573	-0.676744	0.11211	Paratendipes		Paratendipes	1.06865	-0.516632	-0.421922		Paratendi	-1.27819	-0.917287	-0.185091	-1.92573	-0.676744		-0.130629	-0.282757	0.311473
Paratrissocladius	-0.12051	-0.026649	-1.12402	1.31474	1.53129	0.53994	Paratrissocladius		Paratrissocladius	-0.627713	0.792632	1.16733		Paratriss	-0.120511	-0.0266489	-1.12402	1.31474	1.53129		-0.649933	-0.456787	0.794398
Parorthocladius	2.03108	-2.04008	1.05974	0.32206	0.881233	-0.46493	Parorthocladius		Parorthocladius	-1.7428	-2.13538	-0.13231		Parorthoc	2.03108	-2.04008	1.05974	0.322064	0.881233		0.209822	0.0569671	0.217417
Phaenopsectra	-0.15421	0.697835	-0.245071	1.54776	0.32162	0.9809	Phaenopsectra		Phaenopsectra	0.263565	0.587154	0.56061		Phaenopse	-0.154209	0.697835	-0.245071	1.54776	0.32162		0.0626467	0.0809192	0.102335
Potthastia	0.42041	1.46439	-0.237281	0.85419	-1.69702	1.33712	Potthastia		Potthastia	-0.807679	1.43501	-0.994087		Potthasti	0.420412	1.46439	-0.237281	0.854186	-1.69702		-0.284156	-0.0342702	0.286215
Prodiamesa	-0.30978	-0.408364	-0.233447	0.26795	-0.031687	0.56723	Prodiamesa		Prodiamesa	0.244346	-0.25253	1.12071		Prodiames	-0.309784	-0.408364	-0.233447	0.267953	-0.0316873		-0.0909474	0.0486004	0.103119
Pseudochironomus	-1.79795	-0.628655	-0.172125	0.68661	0.176547	-0.47791	Pseudochironomus		Pseudochironomus	1.48233	-0.806637	-1.09568		Pseudochi	-1.79795	-0.628655	-0.172125	0.686606	0.176547		-0.218525	0.110048	0.244671
Pseudodiamesa	1.771	-2.25345	1.59022	-1.14486	-0.324908	0.08208	Pseudodiamesa		Pseudodiamesa	-1.58339	-2.41837	0.699078		Pseudodia	1.771	-2.25345	1.59022	-1.14486	-0.324908		0.0682076	0.0899955	0.112922
Psilocricotopus	0.31381	1.53336	-0.0705889	1.38101	0.415357	-0.09328	Psilocricotopus		Psilocricotopus	-0.645187	1.60308	-0.508009		Psilocric	0.313814	1.53336	-0.0705889	1.38101	0.415357		-0.252751	-0.112276	0.276566
Rheocricotopus_sstr	1.0666	0.725498	-0.968758	-1.02353	1.61797	-0.22284	Rheocricotopus_sstr		Rheocricotopus	-0.942903	0.827886	-0.053406		Rheocrico	1.0666	0.725499	-0.968758	-1.02353	1.61797		0.104841	-0.0668662	0.124349
Rheopelopia	0.23876	1.46578	1.92371	0.8323	-1.34919	-3.21927	Rheopelopia		Rheopelopia	-0.307731	1.60723	-0.01745		Rheopelop	0.238762	1.46578	1.92371	0.832297	-1.34919		-0.0397178	-0.146054	0.151358
Rheotanytarsus	0.87746	1.51019	-0.355935	0.25411	-2.80687	-3.89999	Rheotanytarsus		Rheotanytarsus	-0.582408	1.65296	-0.515545		Rheotanyt	0.87746	1.51019	-0.355935	0.254111	-2.80687		0.325066	-0.158084	0.361467
Stempellina	-1.37891	-0.673556	-1.35132	0.67125	0.108902	-1.05904	Stempellina		Stempellina	1.39265	-0.836862	-0.799086		Stempelli	-1.37891	-0.673555	-1.35132	0.671254	0.108902		0.0448962	0.136377	0.143577
Sympotthastia	1.03465	1.489	-1.98543	1.21729	-4.68081	1.39481	Sympotthastia		Sympotthastia	-1.22706	1.18558	-1.76068		Sympottha	1.03465	1.48899	-1.98543	1.21729	-4.68081		-0.0969435	0.113407	0.149195
Synorthocladius	0.36628	1.13433	-0.311676	1.25902	-0.453533	0.75448	Synorthocladius		Synorthocladius	-0.800136	1.13518	-0.447353		Synorthoc	0.366283	1.13433	-0.311676	1.25902	-0.453533		-0.362109	-0.005236	0.362147
T_gregarius_gr	-1.51988	-0.787001	-0.48121	-0.05781	0.041229	-0.59951	T_gregarius_gr		Tanypus	0.680336	0.86806	0.407758		T_gregari	-1.51988	-0.787001	-0.48121	-0.0578108	0.0412291		-0.156085	-0.0927714	0.181574
Tanypus_sstr	-0.06997	1.50334	2.30342	0.13362	1.03565	-0.72893	Tanypus_sstr		Tanytarsus	0.132419	0.49867	1.3116		Tanypus_s	-0.0699656	1.50334	2.30342	0.133621	1.03565		0.485054	0.314686	0.578191
Tanytarsus	-0.09832	0.228567	0.551953	1.55232	0.214054	0.70063	Tanytarsus		Tgregarius	1.29789	-0.639237	-0.541896		Tanytarsu	-0.0983244	0.228567	0.551953	1.55232	0.214054		-0.0251873	-0.112715	0.115495
Thienemannimyia	0.33361	0.414549	-0.154381	1.95336	-0.877158	1.80662	Thienemannimyia		Thienemannimyia	-0.374691	0.44925	0.184383		Thieneman	0.333608	0.414549	-0.154381	1.95336	-0.877158		-0.0551462	0.0380016	0.0669718
Tripodura	-0.38188	1.56288	2.63692	2.10545	0.172602	-1.89899	Tripodura		Tripodura	0.253329	1.23024	0.00336		Tripodura	-0.381883	1.56288	2.63692	2.10545	0.172602		-0.10526	0.159815	0.191365
Trissopelopia	0.56773	0.037575	1.86289	-2.29995	-0.245182	4.08879	Trissopelopia		Trissopelopia	-0.71488	0.249305	1.78434		Trissopel	0.567731	0.0375751	1.86289	-2.29995	-0.245182		-0.257839	-0.0605916	0.264863
Tvetenia	0.60614	0.238317	-0.428934	0.663	0.282626	1.05518	Tvetenia		Tvetenia	-1.105	0.468455	-0.283859		Tvetenia	0.606142	0.238317	-0.428934	0.662999	0.282625		-0.425746	-0.154665	0.452969
Uresipedilum	0.03264	1.48405	1.38577	0.16896	2.98557	-2.59489	Uresipedilum		Uresipedilum	-0.166316	1.43359	0.422964		Uresipedi	0.032636	1.48404	1.38577	0.16896	2.98557		-0.126565	-0.0459481	0.134647
Virgatanytarsus	0.79589	1.76202	0.936687	-0.47196	5.11829	2.57407	Virgatanytarsus		Virgatanytarsus	-0.595077	1.5408	-0.04587		Virgatany	0.795893	1.76202	0.936687	-0.471963	5.11829		0.164148	0.104378	0.194524
Xenochironomus	-1.42567	-0.221077	0.277	-1.18413	0.811295	-0.79725	Xenochironomus		Xenochironomus	1.02498	0.0518	-0.317997		Xenochiro	-1.42567	-0.221077	0.277	-1.18413	0.811295		-0.294043	-0.181126	0.345352
Zavrelimyia	0.81697	-1.84154	1.22088	1.5088	0.351959	0.3836	Zavrelimyia		Zavrelimyia	-0.458887	-0.755923	4.15063		Zavrelimy	0.816967	-1.84155	1.22088	1.5088	0.351959		0.126459	-0.308694	0.333592
	CCA1wa		CCA1u
Ablabesmyia_sstr	-0.85388	Ablabesmyia_sstr	-0.48278
Brillia	1.01855	Brillia	0.76176
C_anthracinus_gr	-1.30551	C_anthracinus_gr	-1.4249
C_bicinctus_gr	0.43495	C_bicinctus_gr	0.38945
C_fuscus_gr	0.75547	C_fuscus_gr	0.90784
C_plumosus_gr	-0.97948	C_plumosus_gr	-0.96602
C_thummi_gr	0.33758	C_thummi_gr	0.52295
C_tremulus_gr	0.42933	C_tremulus_gr	0.42683
C_trifascia_gr	0.74762	C_trifascia_gr	0.67093
Chaetocladius	1.97755	Chaetocladius	2.14767
Cladopelma	-1.32208	Cladopelma	-1.14446
Cladotanytarsus	-1.39732	Cladotanytarsus	-1.32009
Conchapelopia	0.06117	Conchapelopia	0.09019
Corynoneura	0.68454	Corynoneura	0.81522
Cryptochironomus	-1.32897	Cryptochironomus	-1.41213
D_aberrata_gr	1.87128	D_aberrata_gr	2.12494
D_cinerella_gr	1.87209	D_cinerella_gr	1.91537
D_dampfi_gr	1.66388	D_dampfi_gr	0.77146
D_latitarsis_gr	2.07338	D_latitarsis_gr	1.93674
D_tonsa_gr	1.49262	D_tonsa_gr	1.60015
D_zernyi_gr	1.95105	D_zernyi_gr	1.56254
Demicryptochironomus	-1.49053	Demicryptochironomus	-1.59331
Diamesa	1.84866	Diamesa	1.6778
Dicrotendipes	-1.00135	Dicrotendipes	-0.74994
E_claripennis_gr	1.21137	E_claripennis_gr	1.05369
E_devonica_gr	0.83474	E_devonica_gr	0.57128
E_minor_gr	1.6547	E_minor_gr	1.69007
Endochironomus	-0.95567	Endochironomus	-0.81662
Eudactylocladius	1.11825	Eudactylocladius	0.83061
Eukiefferiella	1.00752	Eukiefferiella	0.99267
Euorthocladius	1.25274	Euorthocladius	1.30819
Glyptotendipes_sstr	-0.6732	Glyptotendipes_sstr	-0.83775
Harnischia	-0.72005	Harnischia	-1.09768
Heleniella	1.87528	Heleniella	1.97713
Heterotrissocladius	0.56546	Heterotrissocladius	1.04333
Holotanypus	-1.17148	Holotanypus	-1.11925
I_sylvestris_gr	-0.20294	I_sylvestris_gr	-0.10764
M_atrofasciata_gr	0.9723	M_atrofasciata_gr	1.16338
M_notescens_gr	1.02757	M_notescens_gr	1.56316
M_radialis_gr	-0.274	M_radialis_gr	-0.37817
Macropelopia	0.33159	Macropelopia	0.52844
Mesorthocladius	1.45718	Mesorthocladius	1.55173
Microchironomus	-1.33292	Microchironomus	-1.275
Microtendipes	-0.56412	Microtendipes	-0.42473
Nanocladius	0.42889	Nanocladius	0.32956
O_decoratus_gr	0.88632	O_decoratus_gr	0.79888
O_oblidens_gr	-0.14369	O_oblidens_gr	-0.16074
Orthocladius_sstr	0.89698	Orthocladius_sstr	0.83878
P_austriacus_gr	0.65392	P_austriacus_gr	0.60059
P_laetum_gr	0.43928	P_laetum_gr	0.41499
P_limbatellus_gr	-1.0082	P_limbatellus_gr	-0.83171
P_nubeculosum_gr	-0.84872	P_nubeculosum_gr	-0.84949
P_rufiventris_gr	0.92147	P_rufiventris_gr	0.90507
P_skirwithensis_gr	1.36768	P_skirwithensis_gr	1.13775
P_sordens_gr	-0.25874	P_sordens_gr	-0.1202
P_sordidellus_gr	-0.27573	P_sordidellus_gr	0.3229
Pagastiella	-1.60297	Pagastiella	-1.44726
Parachironomus	-0.45288	Parachironomus	-0.33732
Paracladius	-0.47479	Paracladius	-0.48897
Paracladopelma	-1.09629	Paracladopelma	-0.85954
Paracricotopus	0.81041	Paracricotopus	0.31149
Parakiefferiella	-1.16469	Parakiefferiella	-0.96796
Paralauterborniella	-1.46315	Paralauterborniella	-1.21236
Parametriocnemus	1.18474	Parametriocnemus	0.97813
Paratanytarsus	-0.27027	Paratanytarsus	-0.32847
Paratendipes	-1.14757	Paratendipes	-1.27819
Paratrissocladius	0.52942	Paratrissocladius	-0.12051
Parorthocladius	1.82125	Parorthocladius	2.03108
Phaenopsectra	-0.21686	Phaenopsectra	-0.15421
Potthastia	0.70457	Potthastia	0.42041
Prodiamesa	-0.21884	Prodiamesa	-0.30978
Pseudochironomus	-1.57942	Pseudochironomus	-1.79795
Pseudodiamesa	1.70279	Pseudodiamesa	1.771
Psilocricotopus	0.56656	Psilocricotopus	0.31381
Rheocricotopus_sstr	0.96176	Rheocricotopus_sstr	1.0666
Rheopelopia	0.27848	Rheopelopia	0.23876
Rheotanytarsus	0.55239	Rheotanytarsus	0.87746
Stempellina	-1.4238	Stempellina	-1.37891
Sympotthastia	1.13159	Sympotthastia	1.03465
Synorthocladius	0.72839	Synorthocladius	0.36628
T_gregarius_gr	-1.36379	T_gregarius_gr	-1.51988
Tanypus_sstr	-0.55502	Tanypus_sstr	-0.06997
Tanytarsus	-0.07314	Tanytarsus	-0.09832
Thienemannimyia	0.38875	Thienemannimyia	0.33361
Tripodura	-0.27662	Tripodura	-0.38188
Trissopelopia	0.82557	Trissopelopia	0.56773
Tvetenia	1.03189	Tvetenia	0.60614
Uresipedilum	0.1592	Uresipedilum	0.03264
Virgatanytarsus	0.63174	Virgatanytarsus	0.79589
Xenochironomus	-1.13163	Xenochironomus	-1.42567
Zavrelimyia	0.69051	Zavrelimyia	0.81697
Biplot	scores	for	constraining	variables
								[1]	cca factor loading 1
	CCA1	CCA2	CCA3	CCA4	CCA5	CCA6			CCA1	CCA2	CCA3	CCA4	CCA5
altit	0.6487	-0.7372	0.139502	0.11346	0.04622	0.01272		altit	0.648694	-0.737175	0.139502	0.113461	0.04622
dist	-0.1806	0.7493	0.470766	0.03253	-0.22929	-0.29609		dist	-0.180648	0.749252	0.470766	0.032535	-0.22929
year	0.783	0.1092	0.002803	0.54636	-0.02925	0.20317		year	0.782985	0.109245	0.002803	0.54636	-0.029253
month	0.2109	-0.5069	0.559609	0.20799	0.4488	-0.06898		month	0.210912	-0.506869	0.559609	0.20799	0.448801
temp	-0.3288	0.9134	0.038262	0.02016	-0.01016	-0.0325		temp	-0.328782	0.91337	0.038262	0.020162	-0.010157
pH	-0.8949	0.1673	0.090233	-0.09353	-0.10373	0.13948		pH	-0.894903	0.167257	0.090233	-0.093528	-0.103729
cond	0.1643	0.832	0.026789	-0.07279	0.38235	-0.14469		cond	0.164337	0.831967	0.026789	-0.072787	0.382352
O2	-0.6524	-0.6621	-0.217683	0.21813	0.08812	-0.15523		O2	-0.652393	-0.662063	-0.217683	0.218134	0.088122
N.NO3	0.2286	0.6946	-0.08857	-0.1544	0.4385	-0.15449		N.NO3	0.228554	0.69455	-0.08857	-0.154395	0.438502
TP	0.3677	0.703	-0.096738	0.01316	-0.0433	-0.40435		TP	0.367716	0.702981	-0.096738	0.013163	-0.043304
N.NH4	0.4244	0.6491	-0.052339	-0.14335	0.37576	-0.08375		N.NH4	0.424377	0.64914	-0.052339	-0.143349	0.375764
[1]	cca factor loading 2						Sites	scores	(columns of pL'n)
	CCA1	CCA2	CCA3	CCA4	CCA5			CCA1	CCA2	CCA3	CCA4	CCA5	CCA6
ALAAdig10	0.01389	-1.339	1.557	3.131	0.282		ALAAdig10	0.011506	-0.907805	0.835059	1.387	0.11686	0.753205
ALAAdig13	-0.5298	-1.318	0.3468	3.13	-0.08599		ALAAdig13	-0.438746	-0.893477	0.185991	1.387	-0.0356303	0.45222
ALAAdig16	-0.3457	-1.041	0.7924	1.984	0.1107		ALAAdig16	-0.286258	-0.705778	0.424999	0.8789	0.0458846	0.551896
ALAAdig46	0.824	-2.411	2.308	2.198	1.186		ALAAdig46	0.682325	-1.63417	1.23812	0.9738	0.491482	0.332246
ALAAdig49	-0.1498	-1.826	0.858	1.803	0.7287		ALAAdig49	-0.124057	-1.23775	0.460174	0.7987	0.301912	0.137652
ALAAdig57	0.2231	-1.966	1.695	2.179	0.4296		ALAAdig57	0.184713	-1.33279	0.909057	0.9653	0.177987	0.16017
ALAAdig63	0.5057	-1.806	1.181	1.73	0.7057		ALAAdig63	0.41879	-1.22387	0.633425	0.7664	0.292392	0.313057
ALAAdig66	0.1499	-1.492	1.351	2.332	1.465		ALAAdig66	0.124089	-1.01101	0.724588	1.033	0.607026	0.50361
ALAAdig68	0.1986	-1.701	1.178	2.06	0.832		ALAAdig68	0.164477	-1.1532	0.631812	0.9129	0.344731	0.316273
ALAAdig7	-0.5899	-1.052	0.8962	1.058	-0.1489		ALAAdig7	-0.488485	-0.712735	0.480673	0.469	-0.0617016	0.645287
ALAAdig72	-0.1523	-1.817	1.264	2.367	0.3727		ALAAdig72	-0.12612	-1.23134	0.678128	1.049	0.154416	0.0351107
ALAAdig73	0.3486	-1.309	0.4422	0.2423	0.4507		ALAAdig73	0.288695	-0.887278	0.237193	0.1073	0.186727	0.395837
ALAAdig74	0.4703	-1.558	1.162	2.128	0.3067		ALAAdig74	0.389446	-1.05605	0.623112	0.943	0.127068	0.429778
ALAAdig77	0.965	-0.5234	0.6377	0.99	0.1825		ALAAdig77	0.799063	-0.354742	0.342037	0.4386	0.0756346	-0.125562
ALAAdig9	-0.3597	-1.251	0.5799	0.3431	-0.4419		ALAAdig9	-0.297828	-0.847655	0.311009	0.152	-0.183099	0.291512
ALAAust81	-0.6248	-0.2308	0.02926	0.5253	0.6149		ALAAust81	-0.517426	-0.156435	0.0156947	0.2328	0.254783	0.787686
ALAAust82	-0.66	-0.03371	-0.1602	1.63	0.09153		ALAAust82	-0.54656	-0.022846	-0.0859251	0.7222	0.0379248	0.867464
ALAAust86	-1.52	-0.8097	-1.53	1.464	0.0439		ALAAust86	-1.25904	-0.548764	-0.820408	0.6489	0.0181898	-0.139412
ALAAust87	-1.485	-0.7948	-1.502	1.296	-0.006405		ALAAust87	-1.22941	-0.53869	-0.80548	0.5742	-0.0026538	-0.242682
ALADora10	1.769	-2.101	0.3904	1.238	-0.453		ALADora100	1.46447	-1.42415	0.209396	0.5486	-0.187682	-0.919045
ALADora10	1.614	-1.299	-0.07353	-0.03221	-0.4751		ALADora108	1.33637	-0.88011	-0.0394367	-0.01427	-0.19686	-0.279026
ALADora10	1.596	-1.895	0.3297	0.255	0.7593		ALADora109	1.32135	-1.28408	0.176848	0.113	0.314604	-0.349951
ALADora11	1.408	-0.4678	-0.1139	-0.06225	0.9096		ALADora119	1.16579	-0.317046	-0.0610718	-0.02758	0.37689	0.37929
ALADora13	0.7258	0.1298	-0.07538	0.1028	0.7551		ALADora133	0.601034	0.087981	-0.0404315	0.04553	0.312877	-0.0284666
ALADora13	0.9029	-0.4176	-0.5458	0.1377	1.097		ALADora135	0.747697	-0.283022	-0.292744	0.06103	0.454644	0.436195
ALADora13	1.06	-0.4009	0.7838	0.3864	0.3885		ALADora136	0.877949	-0.271704	0.420412	0.1712	0.160987	-0.0513362
ALADora14	1.165	-0.5075	-0.06132	0.2142	-0.4685		ALADora140	0.964897	-0.343966	-0.0328866	0.0949	-0.194105	-0.155222
ALADora14	1.334	-0.7342	-0.2763	-0.8916	0.1948		ALADora143	1.10435	-0.497627	-0.148211	-0.395	0.0807209	0.285856
ALADora14	1.581	-1.332	0.8914	-0.1173	0.6219		ALADora145	1.30958	-0.903031	0.4781	-0.05196	0.257683	-0.466943
ALADora14	1.521	-0.5245	-0.4456	0.6689	-1.783		ALADora149	1.2598	-0.355519	-0.239018	0.2964	-0.738599	-0.514391
ALADora15	1.455	-0.7211	-0.3232	-0.5905	-0.373		ALADora152	1.20498	-0.488767	-0.173354	-0.2616	-0.154564	-0.286557
ALADora15	1.332	-0.264	-0.1285	-0.3002	-1.418		ALADora153	1.1026	-0.178965	-0.0689159	-0.133	-0.587689	0.0324426
ALADora15	1.468	-1.306	0.4727	-0.0558	0.369		ALADora154	1.21592	-0.884883	0.253527	-0.02472	0.152873	-0.0025402
ALADora15	1.688	-2.379	-0.2416	-0.1059	0.1361		ALADora159	1.39777	-1.6126	-0.129583	-0.04692	0.0563955	-0.679717
ALADora16	1.742	-1.802	0.5067	-0.3171	0.0167		ALADora160	1.44264	-1.22114	0.27178	-0.1405	0.006919	-0.0087926
ALADora18	0.05437	-1.24	0.5748	0.8593	0.6372		ALADora185	0.045024	-0.840424	0.308291	0.3807	0.264024	0.194115
ALADora89	0.7582	-1.642	1.452	1.966	0.6587		ALADora89	0.627847	-1.11317	0.778744	0.871	0.272945	0.964351
ALADora93	0.2546	-0.5129	0.3463	3.248	0.346		ALADora93	0.210799	-0.347615	0.185717	1.439	0.143381	0.495152
ALADora94	0.3724	-1.062	0.552	2.78	-0.8812		ALADora94	0.308392	-0.720082	0.296062	1.232	-0.365116	0.441316
ALADora96	1.82	-2.079	0.4106	0.206	-0.7532		ALADora96	1.50696	-1.40889	0.220211	0.09127	-0.312062	-0.713845
ALASarc19	0.3207	-1.239	0.0264	1.214	-0.03725		ALASarc192	0.265602	-0.839897	0.014157	0.5378	-0.0154358	0.136808
ALASarc19	0.7205	-0.9582	0.1255	-0.05269	-0.3192		ALASarc195	0.596658	-0.649412	0.0673074	-0.02335	-0.132247	0.188042
ALASarc19	0.3517	-1.459	1.215	2.354	-0.1587		ALASarc199	0.291259	-0.988668	0.651705	1.043	-0.0657594	0.573416
ALASarc20	0.5231	-1.288	0.7668	2.519	0.1722		ALASarc200	0.4332	-0.872863	0.411287	1.116	0.0713601	0.508103
ALASarc20	0.2044	-0.7574	0.8442	0.2977	0.09407		ALASarc201	0.169224	-0.513329	0.452806	0.1319	0.0389754	0.744482
ALASarc20	0.05823	-1.127	0.4738	0.7544	0.03284		ALASarc204	0.048217	-0.764157	0.254121	0.3342	0.013607	0.552635
ALASarc20	0.2726	-1.684	0.7747	1.363	0.7124		ALASarc205	0.22577	-1.14109	0.415492	0.6037	0.295168	0.388106
ALASarc20	0.7542	-1.471	0.8017	1.053	0.03139		ALASarc209	0.624506	-0.996671	0.43	0.4665	0.0130057	0.140809
ALASarc21	0.8584	-1.791	0.9021	1.633	0.1063		ALASarc210	0.710863	-1.21381	0.48384	0.7234	0.044041	0.338491
ALATici21	0.9644	-1.729	1.558	1.39	0.05854		ALATici219	0.798566	-1.17165	0.835456	0.616	0.0242558	0.434258
ALATici22	1.18	-1.733	1.755	1.238	-0.1118		ALATici223	0.976799	-1.17461	0.941124	0.5483	-0.0463335	0.321248
ALATici22	1.266	-0.5063	0.2125	-0.2491	0.3718		ALATici224	1.04832	-0.343186	0.113951	-0.1104	0.154046	0.376526
ALATici22	0.8477	-1.245	0.3573	1.136	-0.4615		ALATici225	0.701938	-0.843676	0.191652	0.5031	-0.191218	0.474911
ALATici22	0.3732	-1.576	0.4521	2.727	-0.4383		ALATici226	0.30902	-1.06806	0.242475	1.208	-0.181603	0.428532
ALATici22	0.6106	-1.683	0.8453	2.367	-0.06824		ALATici227	0.505617	-1.14086	0.453398	1.049	-0.0282756	0.466034
ALATici22	0.7533	-2.574	1.916	3.288	0.7803		ALATici229	0.623778	-1.74461	1.0276	1.457	0.323311	-0.0459142
ALATici23	0.2999	-1.489	0.6806	2.932	-0.1576		ALATici232	0.248371	-1.00889	0.365015	1.299	-0.0652902	0.45246
ALATici23	0.7943	-1.825	1.061	1.757	-0.0166		ALATici233	0.65772	-1.23723	0.568936	0.7785	-0.0068761	0.467902
ALATici23	1.063	-2.351	2.366	1.198	0.2767		ALATici234	0.880499	-1.59363	1.26908	0.5307	0.114659	0.608872
ALATici23	0.9429	-2.13	1.326	1.524	-0.1226		ALATici235	0.780826	-1.44385	0.711227	0.6751	-0.0507917	0.276416
ALATici23	0.4321	-1.365	1.592	2.164	0.4184		ALATici236	0.357784	-0.925089	0.854079	0.9587	0.173376	0.314896
ALATici23	1.072	-1.811	1.521	1.725	0.2982		ALATici237	0.887397	-1.22724	0.81572	0.7644	0.123566	0.365504
ALATici23	0.7058	-1.56	1.193	3.02	0.3397		ALATici239	0.584444	-1.05742	0.639679	1.338	0.140765	0.433918
ALATici24	1.097	-2.112	2.32	2.047	0.8624		ALATici240	0.908318	-1.43167	1.24416	0.9069	0.357332	0.141089
ALATici24	1.145	-2.03	1.445	2.097	0.7079		ALATici241	0.947947	-1.37621	0.7752	0.9291	0.293323	0.31868
ALATici24	0.5782	-1.317	2.34	2.177	0.4433		ALATici243	0.478796	-0.892938	1.25495	0.9644	0.183673	0.407032
ALATici24	0.5209	-1.132	1.497	2.14	0.3381		ALATici244	0.43135	-0.76718	0.802847	0.9481	0.140093	0.580915
ALATici24	0.2543	-1.152	1.661	2.15	0.4404		ALATici245	0.210543	-0.780813	0.890982	0.9525	0.182475	0.330587
ALATici24	0.2323	-1.748	1.43	2.904	0.6056		ALATici246	0.192374	-1.18455	0.766947	1.286	0.250945	0.334193
ALATici24	0.8656	-2.314	2.289	3.389	1.058		ALATici247	0.716783	-1.56862	1.22745	1.502	0.438514	0.326966
ALATici24	0.8355	-2.498	2.636	3.128	1.067		ALATici248	0.691833	-1.69303	1.41388	1.386	0.441925	0.201552
ALATici24	0.07686	-1.029	0.9049	1.245	0.09026		ALATici249	0.063642	-0.697257	0.485333	0.5515	0.0373978	0.404849
ALATici25	0.4059	-1.255	0.8981	2.48	0.1471		ALATici250	0.336093	-0.850739	0.481706	1.099	0.060948	0.592777
ALATici25	-0.2993	-0.03593	0.5136	3.157	-0.04265		ALATici251	-0.247841	-0.024352	0.275448	1.399	-0.0176737	0.231634
ALATici26	0.6938	-2.036	1.246	1.825	0.3258		ALATici261	0.574547	-1.38015	0.668229	0.8085	0.134993	0.377338
ALATici26	0.7029	-2.212	1.318	2.508	0.9958		ALATici262	0.582056	-1.49891	0.707063	1.111	0.412607	-0.0686072
ALATici26	0.4251	-2.025	1.095	2.699	0.5526		ALATici264	0.352018	-1.37247	0.587047	1.196	0.228972	0.165452
ALATici27	0.02472	-0.8902	0.6527	0.5928	0.242		ALATici271	0.020474	-0.603327	0.350059	0.2627	0.100289	0.321717
ALATici27	0.5379	-1.007	0.5685	-0.157	0.1375		ALATici272	0.445437	-0.682831	0.304919	-0.06958	0.056954	0.13285
ALATici27	0.4154	-1.663	1.267	1.591	0.6047		ALATici279	0.343965	-1.12734	0.679416	0.7051	0.250532	0.25519
BPugl288	0.5907	1.369	-0.3072	0.6465	0.2979		BPugl288	0.489176	0.927603	-0.164764	0.2865	0.123419	0.333505
KAdda307	1.347	-1.512	0.6687	-0.5051	-0.2957		KAdda307	1.11572	-1.02472	0.358682	-0.2238	-0.122502	0.261243
KAdda313	1.717	-1.904	0.4431	-0.7809	-0.2266		KAdda313	1.42205	-1.2902	0.237666	-0.346	-0.0938797	-0.0198183
KAdda314	1.36	-1.996	0.8291	0.5418	0.1242		KAdda314	1.12608	-1.35273	0.444676	0.2401	0.0514817	-0.33246
KAdda316	1.97	-3.693	1.844	0.6564	0.4413		KAdda316	1.63101	-2.50307	0.989206	0.2908	0.18287	-1.08344
KAdda317	1.75	-2.502	1.356	0.1416	-0.1583		KAdda317	1.44873	-1.69568	0.727181	0.06274	-0.0655959	-0.125199
KAdda318	1.672	-2.927	2.151	0.2671	0.255		KAdda318	1.38427	-1.98419	1.15378	0.1184	0.105675	0.0911217
KAdda319	1.468	-2.603	2.087	0.9683	0.6941		KAdda319	1.21568	-1.76426	1.11919	0.429	0.287583	0.413378
KAdda322	2.12	-3.06	1.233	-1.333	-0.2007		KAdda322	1.75588	-2.07414	0.661186	-0.5908	-0.0831708	-0.768005
KAdda323	1.971	-2.841	0.7814	-0.5409	-1.711		KAdda323	1.63186	-1.9253	0.419116	-0.2396	-0.709031	-0.758932
KAdda324	1.703	-2.679	1.192	-0.4298	-0.4419		KAdda324	1.41053	-1.81579	0.639078	-0.1904	-0.183114	-0.367598
KAdda326	1.478	-2.453	0.4993	-1.091	-1.119		KAdda326	1.22377	-1.6627	0.267822	-0.4832	-0.46354	-0.659551
KAdda327	1.576	-2.594	0.8527	-0.5348	0.2098		KAdda327	1.30467	-1.75819	0.457335	-0.237	0.0869354	-0.432689
KAdda328	1.142	-2.529	1.073	0.9516	0.2037		KAdda328	0.945823	-1.71435	0.575375	0.4216	0.0844076	-0.352793
KAdda329	1.133	-2.973	1.838	0.9032	0.2614		KAdda329	0.93819	-2.01475	0.985874	0.4002	0.108316	-0.234482
KAdda332	1.795	-3.134	1.709	0.4944	0.7572		KAdda332	1.4864	-2.12447	0.916772	0.2191	0.313731	-0.774661
KAdda334	1.762	-2.646	1.064	-0.1785	-1.321		KAdda334	1.45877	-1.79319	0.570602	-0.07907	-0.547431	-0.631007
KAdda339	1.387	-1.638	0.7158	-0.7213	-0.701		KAdda339	1.14835	-1.11017	0.383897	-0.3196	-0.290438	0.383486
KAdda340	1.459	-2.208	0.5446	-0.6259	0.2179		KAdda340	1.20829	-1.49681	0.292099	-0.2773	0.0902652	-0.301415
KAdda349	1.47	-1.573	0.2685	-1.31	-1.097		KAdda349	1.21689	-1.06622	0.143992	-0.5805	-0.45461	-0.017367
KAdda352	1.422	-0.1199	-1.159	-1.096	0.6996		KAdda352	1.17787	-0.081236	-0.621442	-0.4858	0.28986	0.560478
KAdda363	1.62	-2.847	0.85	-0.7754	-0.7293		KAdda363	1.34181	-1.92958	0.45588	-0.3436	-0.302168	-0.48996
KAdda376	1.804	-2.18	0.677	-0.7711	-0.2208		KAdda376	1.49413	-1.47731	0.363094	-0.3416	-0.0914955	-0.437195
KAdda377	1.867	-2.645	0.9174	0.457	0.1709		KAdda377	1.54629	-1.79273	0.492051	0.2025	0.0708255	-0.92618
KAdda383	2.027	-2.898	1.469	-1.221	-0.9555		KAdda383	1.67812	-1.96386	0.788068	-0.541	-0.395924	-0.318751
KAdda389	1.991	-2.511	0.6888	-0.3774	0.06349		KAdda389	1.64844	-1.70178	0.369428	-0.1672	0.0263049	-0.896498
KAdda391	1.733	-2.417	1.346	-0.6437	-0.1006		KAdda391	1.4351	-1.63851	0.721999	-0.2852	-0.0416949	-0.0021635
KAdda397	1.717	-2.048	1.252	-1.821	-1.391		KAdda397	1.42209	-1.38802	0.671418	-0.8068	-0.576307	-0.0926218
KAdda402	1.727	-2.567	0.9597	0.5806	0.6167		KAdda402	1.43014	-1.73995	0.514713	0.2572	0.255537	-0.5742
KAdda407	1.879	-2.83	0.942	0.09064	0.238		KAdda407	1.55592	-1.91816	0.505245	0.04016	0.0985993	-0.869487
KAdda410	1.695	-1.96	0.07077	0.4377	0.07983		KAdda410	1.40364	-1.32821	0.037955	0.1939	0.0330789	-0.711228
KAdda411	1.829	-2.338	0.4482	-0.003048	-0.1469		KAdda411	1.51447	-1.58461	0.240414	-0.00135	-0.0608638	-0.670455
KAdig443	2.102	-3.244	0.9283	0.3372	0.2166		KAdig443	1.74073	-2.19871	0.497868	0.1494	0.0897405	-1.10684
KAdig447	1.72	-2.389	0.8652	0.9665	0.435		KAdig447	1.42453	-1.61899	0.46403	0.4282	0.180254	-0.550399
KAdig448	1.933	-2.927	1.025	-0.0499	0.4339		KAdig448	1.60081	-1.98402	0.549841	-0.02211	0.179797	-0.868202
KAdig454	1.804	-2.045	0.6575	-1.635	-1.497		KAdig454	1.4937	-1.3862	0.352666	-0.7244	-0.620065	0.141659
KAdig457	2.074	-2.194	0.1574	-2.69	-2.019		KAdig457	1.7176	-1.48686	0.0844394	-1.192	-0.836702	-0.610066
KAdig461	1.799	-2.376	0.5502	-1.318	-0.6761		KAdig461	1.48935	-1.61054	0.295079	-0.5841	-0.28015	-0.70688
KAdig462	1.421	-2.432	-0.04229	-1.84	-0.863		KAdig462	1.17656	-1.64847	-0.0226842	-0.8154	-0.357594	-0.782541
KAdig464	1.68	-2.229	0.1849	-1.444	-0.9204		KAdig464	1.39156	-1.51061	0.0991845	-0.6397	-0.381354	-0.378073
KAdig466	1.861	-2.529	0.3842	-0.7163	-1.608		KAdig466	1.54109	-1.7143	0.206082	-0.3174	-0.666159	-0.899947
KAdig468	2.066	-2.158	-0.01924	-1.808	-1.921		KAdig468	1.71084	-1.46243	-0.0103178	-0.8008	-0.796055	-0.365288
KAdig471	1.717	-2.351	0.9065	-1.021	-0.5211		KAdig471	1.42196	-1.59369	0.486194	-0.4526	-0.215909	-0.0815322
KAdig473	1.904	-2.245	0.4671	-1.165	-1.092		KAdig473	1.57703	-1.52147	0.250543	-0.516	-0.45246	-0.294557
KAdig479	1.791	-1.863	0.5779	-1.535	-0.5142		KAdig479	1.48351	-1.26261	0.309932	-0.68	-0.213061	-0.56831
KAdig480	1.307	-1.049	-0.8566	0.216	0.7529		KAdig480	1.08196	-0.711178	-0.459446	0.0957	0.311958	0.0079239
KDora485	1.654	-2.048	0.8995	-0.5339	-0.1016		KDora485	1.37	-1.388	0.482466	-0.2365	-0.0420958	-0.457252
KDora487	0.5577	-1.313	0.2656	1.364	0.6762		KDora487	0.461792	-0.889629	0.142434	0.6042	0.280187	-0.42996
KDora488	0.8389	-0.6786	-0.678	-0.3986	1.151		KDora488	0.694654	-0.459958	-0.36367	-0.1766	0.477018	0.0218741
KDora494	2.046	-2.451	1.19	-3.206	-1.657		KDora494	1.69466	-1.66099	0.638117	-1.42	-0.686698	-0.347832
KDora498	1.645	-2.604	1.024	-0.4318	-0.1235		KDora498	1.36189	-1.76482	0.549032	-0.1913	-0.0511866	-0.280228
KDora500	1.648	-2.536	1.24	0.5018	0.3005		KDora500	1.36439	-1.71917	0.664924	0.2223	0.124498	-0.422932
KDora501	1.355	-2.474	1.136	0.2044	0.02132		KDora501	1.12197	-1.67707	0.609509	0.09055	0.0088319	-0.305329
KDora503	1.405	-1.997	0.4551	-0.247	-0.5228		KDora503	1.16344	-1.35336	0.244111	-0.1094	-0.216636	-0.395782
KDora504	1.791	-2.715	1.065	0.8742	0.001054		KDora504	1.48304	-1.84036	0.571442	0.3873	0.0004368	-0.686285
KDora505	1.793	-2.327	0.6973	0.5715	-1.026		KDora505	1.48462	-1.57699	0.37397	0.2532	-0.425099	-1.02061
KDora506	1.58	-2.378	1.187	0.1753	-0.006398		KDora506	1.30877	-1.6119	0.636614	0.07768	-0.002651	-0.190547
KDora508	1.491	-1.328	0.5284	-1.556	-0.7219		KDora508	1.235	-0.900252	0.283417	-0.6895	-0.299133	0.465758
KDora509	1.501	-1.805	0.687	-0.9161	-0.2621		KDora509	1.24306	-1.22372	0.368489	-0.4059	-0.108599	0.0620186
KDora510	1.837	-2.423	0.6419	1.116	-0.3834		KDora510	1.52141	-1.64242	0.344285	0.4945	-0.158846	-1.12551
KDora511	1.668	-2.131	0.9281	-0.3221	-0.1795		KDora511	1.38121	-1.44451	0.497767	-0.1427	-0.0743705	-0.184514
KDora518	1.426	-1.722	0.3607	-1.434	-0.8512		KDora518	1.18095	-1.16733	0.193473	-0.6355	-0.352699	-0.172379
KDora519	1.561	-1.773	0.3332	-0.3117	-0.2318		KDora519	1.29303	-1.20137	0.178689	-0.1381	-0.0960538	-0.150018
KDora521	1.691	-1.653	0.5272	-1.291	-0.73		KDora521	1.40042	-1.12008	0.28274	-0.572	-0.302476	0.145247
KDora525	0.9447	-2.474	0.8166	-1.555	-1.16		KDora525	0.782324	-1.67652	0.437995	-0.6888	-0.48045	-0.169513
KDora529	1.464	-1.853	1.176	-1.242	-0.4063		KDora529	1.21195	-1.2561	0.630711	-0.5501	-0.168331	0.500982
KDora530	1.226	-1.53	0.204	0.1898	0.6944		KDora530	1.01495	-1.03672	0.109406	0.0841	0.287719	-0.26854
KDora531	1.696	-2.433	1.173	-0.4307	-0.5183		KDora531	1.40415	-1.64908	0.629371	-0.1908	-0.214749	-0.269517
KDora532	1.412	-2.172	1.286	-2.081	-0.7697		KDora532	1.16917	-1.47188	0.689561	-0.9219	-0.318898	0.359112
KDora535	1.12	-1.635	0.856	-0.7284	-0.3188		KDora535	0.927656	-1.10784	0.459137	-0.3227	-0.132099	0.137403
KDora536	1.024	-1.773	0.6847	0.3004	0.2618		KDora536	0.847735	-1.20182	0.367258	0.1331	0.108484	-0.166847
KDora541	1.301	-1.596	0.247	-0.2172	-0.6173		KDora541	1.0773	-1.0814	0.132502	-0.09625	-0.255771	0.0811333
KDora543	0.9996	-1.918	1.469	1.42	0.6399		KDora543	0.827775	-1.30017	0.787841	0.6291	0.265157	0.229102
KDora545	1.642	-2.282	0.9477	-0.2282	-0.0002189		KDora545	1.35974	-1.54636	0.508292	-0.1011	-9.07e-05	-0.272974
KDora546	1.356	-2.144	0.8604	1.269	0.2664		KDora546	1.12288	-1.45291	0.461489	0.5624	0.110374	-0.215041
KDora548	1.458	-1.079	0.378	-0.8056	0.05842		KDora548	1.20712	-0.730992	0.202714	-0.3569	0.0242055	0.590586
KDora556	1.946	-3.195	1.549	-0.3871	0.08981		KDora556	1.61162	-2.16558	0.831051	-0.1715	0.0372117	-0.840752
KDora557	1.705	-2.946	1.356	-0.007521	0.06827		KDora557	1.41179	-1.99639	0.727216	-0.003332	0.0282877	-0.749526
KDora560	1.662	-1.724	0.9136	-1.377	-0.2684		KDora560	1.37615	-1.16826	0.48999	-0.6099	-0.111205	0.0095936
KDora561	2.024	-2.89	0.6993	-0.458	0.7155		KDora561	1.67597	-1.95865	0.375084	-0.2029	0.296455	-1.27269
KDora562	1.758	-1.997	0.5571	0.3009	-0.3668		KDora562	1.45564	-1.35359	0.298778	0.1333	-0.151967	-0.737528
KDora563	1.537	-1.468	0.9811	-1.16	-0.7867		KDora563	1.27262	-0.994696	0.5262	-0.5138	-0.325944	0.134075
KDora568	1.427	-2.541	1.124	-1.246	-0.4966		KDora568	1.18194	-1.72251	0.602815	-0.5519	-0.205746	-0.420208
KDora569	1.582	-2.507	1.222	-1.338	-0.1636		KDora569	1.30976	-1.69919	0.655197	-0.593	-0.0677951	-0.375454
KDora573	1.364	-1.491	0.4054	0.2349	-0.01692		KDora573	1.12965	-1.01084	0.21742	0.1041	-0.0070123	0.10315
KDora575	1.782	-1.705	-0.03095	-0.6873	-0.4058		KDora575	1.47545	-1.15554	-0.0166008	-0.3045	-0.168131	-0.0676563
KDora576	1.507	-2.31	1.256	-1.911	-0.2173		KDora576	1.24752	-1.56563	0.673737	-0.8469	-0.0900516	-0.021928
KDora578	1.647	-1.085	-0.2137	-0.589	-0.5267		KDora578	1.3635	-0.735423	-0.114593	-0.261	-0.218217	-0.0967923
KDora585	0.8834	-0.6847	1.575	1.145	0.1014		KDora585	0.731565	-0.464096	0.844998	0.5073	0.0420149	-0.265385
KDora594	1.605	-2.68	1.333	-1.424	-1.028		KDora594	1.32939	-1.81617	0.715039	-0.6308	-0.425741	-0.149438
KDora596	1.929	-2.946	1.373	0.3415	-0.6597		KDora596	1.59752	-1.99655	0.736611	0.1513	-0.273358	-1.11539
KDora599	1.516	-2.112	0.3958	-0.9271	-0.4831		KDora599	1.25542	-1.43132	0.212283	-0.4108	-0.200156	-0.324445
KOgli607	1.183	-0.6279	-0.8994	-1.069	-0.5858		KOgli607	0.979506	-0.425596	-0.48238	-0.4736	-0.242735	0.0456773
KOgli610	1.784	-1.91	0.7204	-1.184	-0.6908		KOgli610	1.47769	-1.29432	0.386399	-0.5246	-0.286247	0.0604928
KOgli611	0.9253	-1.729	2.832	-1.479	-1.269		KOgli611	0.766216	-1.17188	1.51869	-0.6553	-0.525823	0.0840117
KOgli613	1.648	-2.205	0.7833	0.2836	0.09006		KOgli613	1.3643	-1.49469	0.420142	0.1257	0.0373164	-0.496018
KOgli615	1.799	-2.093	0.625	-0.309	-0.02577		KOgli615	1.48972	-1.41849	0.335201	-0.1369	-0.0106794	-0.166332
KOgli616	1.758	-2.084	0.0006879	-1.523	0.07614		KOgli616	1.45607	-1.41252	0.000369	-0.6746	0.0315491	-0.283053
KOgli624	1.918	-1.643	-0.3155	-4.212	-1.253		KOgli624	1.58841	-1.11386	-0.169211	-1.866	-0.519229	-1.24272
KOgli637	1.75	-1.222	-0.3695	-2.061	-0.9258		KOgli637	1.44884	-0.828462	-0.198191	-0.9131	-0.383618	-0.454259
KOgli652	1.361	-0.4277	-1.119	-0.7783	-0.7739		KOgli652	1.12739	-0.289863	-0.600073	-0.3449	-0.320678	0.072039
KOgli654	1.327	-1.295	0.1484	-1.09	-0.812		KOgli654	1.09868	-0.877529	0.0795831	-0.4828	-0.336448	0.105688
KOgli655	1.593	-1.538	0.4032	-1.481	-0.3157		KOgli655	1.31888	-1.04245	0.216276	-0.6562	-0.130788	0.074747
KOgli657	1.337	-1.055	-0.4699	-0.8057	-0.3493		KOgli657	1.10705	-0.715246	-0.252052	-0.357	-0.144711	-0.201817
KOgli658	1.384	-1.499	0.3084	-0.5435	-0.2201		KOgli658	1.14614	-1.01612	0.165431	-0.2408	-0.0911848	-0.0716465
KOgli659	1.15	0.03911	-0.5362	0.3886	-0.6125		KOgli659	0.951914	0.026505	-0.287565	0.1722	-0.253765	0.452686
KOgli663	1.238	-1.115	-0.475	-0.1581	-0.5781		KOgli663	1.02557	-0.755682	-0.254768	-0.07005	-0.239548	-0.153398
KOgli665	1.353	-0.7382	-0.7006	-0.7311	-0.5139		KOgli665	1.12014	-0.500315	-0.375777	-0.3239	-0.212936	0.184388
KOgli666	1.313	-0.4814	-0.1588	-1.765	-0.673		KOgli666	1.08711	-0.326313	-0.0851881	-0.7818	-0.278834	-0.158087
KOgli667	1.85	-1.735	-0.1367	-2.707	-0.6727		KOgli667	1.53155	-1.17597	-0.0733154	-1.199	-0.278718	-0.805312
KOgli668	1.701	-2.17	0.3332	-0.4585	-0.1257		KOgli668	1.40826	-1.47054	0.1787	-0.2031	-0.0520709	-0.678634
KOgli674	1.494	-1.749	-0.1207	-0.626	-0.4155		KOgli674	1.23756	-1.18563	-0.0647204	-0.2773	-0.172165	-0.223984
KOgli677	0.8067	-1.005	-0.06889	-0.3957	-0.4226		KOgli677	0.668029	-0.681013	-0.0369508	-0.1753	-0.175114	-0.0543747
KOgli684	1.936	-2.789	1.095	-0.7979	-0.8102		KOgli684	1.60332	-1.89007	0.587179	-0.3535	-0.335688	-0.419124
KOgli685	1.946	-2.363	0.5201	-0.3982	-0.7279		KOgli685	1.61157	-1.60165	0.278977	-0.1764	-0.30158	-0.667269
KOgli688	1.009	0.03623	-0.8158	0.07258	-0.7959		KOgli688	0.835591	0.024557	-0.437551	0.03216	-0.329772	0.0482633
KOgli693	1.269	0.1121	-0.8148	-1.606	-1.874		KOgli693	1.05109	0.075961	-0.437037	-0.7116	-0.776431	-0.324639
KOgli703	0.6984	0.3786	0.8133	-0.01538	-0.3697		KOgli703	0.578319	0.256637	0.436192	-0.006813	-0.1532	-0.404839
KOgli709	1.517	-1.614	0.9634	-1.56	-0.5889		KOgli709	1.25632	-1.09372	0.5167	-0.6914	-0.244003	-0.0768058
KOgli714	1.282	-1.702	-0.195	-0.7017	0.3447		KOgli714	1.06153	-1.15386	-0.104595	-0.3109	0.142828	-0.159569
KOgli717	1.098	-0.3358	-0.6805	-0.3351	0.5611		KOgli717	0.909324	-0.22762	-0.364963	-0.1485	0.232507	0.253302
KOgli718	1.462	-0.2522	-0.9211	-0.7766	-0.6787		KOgli718	1.21028	-0.170901	-0.494012	-0.3441	-0.281199	0.102224
KOgli719	1.477	-0.5311	-1.195	-0.9982	-0.8162		KOgli719	1.22314	-0.359983	-0.640828	-0.4423	-0.338173	0.141995
KOgli725	0.6541	-0.2899	-1.309	-1.178	-0.8783		KOgli725	0.541625	-0.196473	-0.70221	-0.5221	-0.36392	-0.0568135
KOgli726	1.54	-0.5041	-1.151	-1.381	-1.582		KOgli726	1.27521	-0.341663	-0.617572	-0.6117	-0.655648	-0.12092
KOgli741	1.31	-1.595	0.5992	-1.618	-0.6676		KOgli741	1.08498	-1.08094	0.321373	-0.7169	-0.27661	-0.383892
KOgli742	1.37	-1.201	0.1537	-1.089	-0.004783		KOgli742	1.13441	-0.814013	0.0824338	-0.4823	-0.0019819	-0.195069
KOgli743	1.685	-1.326	-0.2031	-0.9255	-0.6391		KOgli743	1.39497	-0.898491	-0.108953	-0.4101	-0.264793	-0.189915
KOgli745	1.556	-2.244	0.7706	-1.156	-0.4883		KOgli745	1.28815	-1.52102	0.41331	-0.512	-0.202308	-0.246045
KOgli746	1.617	-2.455	0.775	-1.183	-1.372		KOgli746	1.33939	-1.66368	0.415661	-0.5243	-0.568371	-0.350653
KOgli755	1.503	-1.456	0.08565	-1.344	-0.6428		KOgli755	1.24464	-0.98707	0.0459402	-0.5956	-0.266346	-0.200249
KOgli764	1.619	-1.336	-0.492	-0.5406	0.9646		KOgli764	1.34072	-0.905447	-0.263885	-0.2395	0.399661	-0.504826
KOgli768	1.799	-1.858	-0.2861	-1.116	-0.8176		KOgli768	1.48958	-1.25953	-0.153423	-0.4945	-0.338765	-0.465
KOgli769	1.656	-1.324	-0.4379	-1.478	-0.8248		KOgli769	1.3717	-0.897654	-0.234856	-0.6548	-0.34175	-0.118913
KOgli776	1.881	-2.609	1.038	-0.4295	-0.3943		KOgli776	1.55757	-1.7685	0.556545	-0.1903	-0.163369	-0.558441
KOgli778	1.162	-1.011	-0.5371	-1.384	0.4707		KOgli778	0.962026	-0.685483	-0.288056	-0.613	0.195037	-0.178736
KOgli781	1.467	-2.339	-0.3644	-0.7814	-1.638		KOgli781	1.21453	-1.58523	-0.195423	-0.3462	-0.678806	-0.988817
KOgli782	1.852	-1.48	-0.1002	-2.081	-2.935		KOgli782	1.53327	-1.00318	-0.0537646	-0.922	-1.2159	0.0697729
KOgli785	1.517	-1.081	0.09993	-1.225	0.01646		KOgli785	1.2558	-0.732915	0.0535958	-0.5426	0.0068195	0.545004
KOgli788	1.633	-1.348	1.179	-2.265	0.3191		KOgli788	1.35201	-0.913471	0.63226	-1.004	0.132209	0.416409
KOgli789	1.264	-1.593	0.5659	-0.9428	-0.1901		KOgli789	1.04683	-1.07956	0.303536	-0.4177	-0.0787655	0.0871459
KOgli790	1.079	-1.621	1.098	-1.285	0.271		KOgli790	0.89375	-1.09884	0.588841	-0.5692	0.112287	0.195888
KOgli793	1.829	-2.726	0.9631	-0.7922	-0.418		KOgli793	1.51431	-1.8477	0.516535	-0.351	-0.173199	-0.351828
KOgli794	0.9309	-0.9759	0.684	-1.6	0.6277		KOgli794	0.770873	-0.661436	0.366846	-0.709	0.260063	0.223181
KOgli795	1.69	-2.206	1.134	-2.4	-0.307		KOgli795	1.39986	-1.49487	0.608011	-1.063	-0.127212	0.306443
KOgli797	1.106	-0.914	0.4728	-1.626	0.9291		KOgli797	0.915613	-0.619489	0.253605	-0.7203	0.384959	0.348802
KOgli800	1.661	-2.668	0.5806	-2.254	-0.6856		KOgli800	1.37533	-1.80856	0.311426	-0.9987	-0.284066	-1.01583
KOgli808	1.207	-2.189	1.969	0.2545	1.535		KOgli808	0.99931	-1.48357	1.05624	0.1127	0.635842	0.737119
KOgli811	1.07	-2.026	1.65	0.6131	0.6593		KOgli811	0.885714	-1.37291	0.884968	0.2716	0.273189	0.636219
KOgli812	1.322	-1.983	1.704	-0.5189	0.9297		KOgli812	1.09467	-1.34393	0.913897	-0.2299	0.385222	0.807375
KOgli813	1.428	-2.767	0.4097	-1.077	-0.4188		KOgli813	1.18264	-1.8754	0.219732	-0.4772	-0.173537	-0.963245
KOgli815	1.415	-2.671	1.077	-1.668	-0.437		KOgli815	1.17184	-1.81031	0.577812	-0.7389	-0.181088	-0.30355
KOgli816	1.148	-1.262	-0.3823	-2.434	-2.123		KOgli816	0.950492	-0.855313	-0.205072	-1.078	-0.879749	0.0500396
KOgli817	1.52	-1.316	-0.3621	-1.706	-0.9254		KOgli817	1.2585	-0.891821	-0.19423	-0.7557	-0.383428	-0.0753022
KOgli823	1.371	-1.356	0.09237	0.05671	0.1339		KOgli823	1.13511	-0.919379	0.0495399	0.02512	0.05546	-0.201014
KOgli824	1.202	-1.528	-0.3833	-1.215	-0.07831		KOgli824	0.995278	-1.03565	-0.205588	-0.5383	-0.0324475	-0.330668
KOgli825	1.58	-0.5744	-1.085	-0.4913	-0.7895		KOgli825	1.30865	-0.389314	-0.581875	-0.2177	-0.327107	-0.189759
KOgli826	1.378	-0.8567	-0.3178	-1.231	-0.3962		KOgli826	1.14149	-0.580645	-0.170472	-0.5456	-0.164154	-0.142834
KOgli827	1.696	-1.32	-0.6893	-0.7973	-0.7908		KOgli827	1.40446	-0.894961	-0.369681	-0.3532	-0.32765	-0.370728
KOgli828	1.353	-0.9811	-0.7305	-0.7319	-0.3796		KOgli828	1.12012	-0.664951	-0.391793	-0.3243	-0.157275	-0.114428
KOgli829	1.609	-1.142	-0.2904	-0.7227	-1.205		KOgli829	1.33257	-0.773789	-0.155739	-0.3202	-0.499354	-0.297942
KOgli830	1.871	-2.184	0.5872	-1.211	-0.03048		KOgli830	1.54934	-1.48053	0.314938	-0.5367	-0.0126296	-0.357628
KOgli831	1.905	-2.634	1.253	-1.273	-0.5046		KOgli831	1.57742	-1.78536	0.6719	-0.5642	-0.209061	-0.490547
KSarc1001	1.898	-2.301	0.6414	-0.6015	-0.2403		KSarc1001	1.57167	-1.5596	0.344007	-0.2665	-0.0995857	-0.627952
KSarc1002	1.81	-1.547	0.1671	-0.6251	-0.04964		KSarc1002	1.49873	-1.04876	0.0896316	-0.277	-0.0205698	-0.370341
KSarc1003	1.781	-1.647	0.1003	-0.2207	-0.4345		KSarc1003	1.47474	-1.11641	0.0538196	-0.0978	-0.180042	-0.48613
KSarc1005	1.823	-2.035	0.6353	-0.5005	0.0723		KSarc1005	1.50969	-1.37959	0.340729	-0.2217	0.0299557	-0.374179
KSarc1006	1.751	-2.019	0.8158	-1.113	-0.05262		KSarc1006	1.44963	-1.36854	0.437578	-0.4931	-0.0218008	-0.0305628
KSarc1029	1.484	-0.9107	-0.2687	0.08993	-0.9465		KSarc1029	1.22856	-0.617221	-0.144116	0.03984	-0.392185	-0.223794
KSarc1030	1.705	-1.622	0.2972	-0.5988	-0.5722		KSarc1030	1.41226	-1.09926	0.159407	-0.2653	-0.237089	-0.0675576
KSarc1031	1.652	-1.666	0.3361	-0.2392	-0.1667		KSarc1031	1.36792	-1.12942	0.180249	-0.106	-0.069063	-0.138451
KSarc1032	1.827	-1.654	0.1456	-0.1675	-0.4747		KSarc1032	1.51294	-1.12075	0.0780974	-0.07423	-0.196688	-0.431783
KSarc1034	1.787	-2.001	0.7023	-0.2884	0.04861		KSarc1034	1.48004	-1.35608	0.37667	-0.1278	0.0201424	-0.179109
KSarc1035	1.649	-1.578	0.4178	-0.165	0.1636		KSarc1035	1.36519	-1.06944	0.224095	-0.07311	0.0678022	-0.0477115
KSarc1060	1.597	-1.411	-0.2667	-0.07351	0.5275		KSarc1060	1.32264	-0.95602	-0.143059	-0.03257	0.21858	-0.200783
KSarc1062	1.478	-0.8156	-0.6802	-0.4873	0.2068		KSarc1062	1.22381	-0.552803	-0.364824	-0.2159	0.0856907	0.0735289
KSarc1063	1.806	-1.624	0.153	-0.4141	0.2086		KSarc1063	1.49524	-1.10098	0.0820398	-0.1835	0.086434	-0.0479744
KSarc1064	1.487	-1.014	-0.6813	0.06336	0.9242		KSarc1064	1.23171	-0.687049	-0.365393	0.02807	0.382955	0.095712
KSarc1066	1.524	-0.9923	-0.2499	0.02135	-0.9242		KSarc1066	1.26231	-0.672542	-0.13404	0.009458	-0.382931	0.109633
KSarc1067	1.746	-1.433	-0.1689	-0.7427	-0.6433		KSarc1067	1.44614	-0.971339	-0.0905719	-0.3291	-0.266564	-0.0535294
KSarc1076	1.435	-0.6755	-0.6314	-0.7055	0.3934		KSarc1076	1.18789	-0.457824	-0.338655	-0.3126	0.162995	0.0677386
KSarc1142	1.888	-3.098	1.29	1.264	0.6437		KSarc1142	1.56319	-2.09953	0.691959	0.56	0.26673	-1.02196
KSarc1144	2.031	-3.368	1.533	-0.017	0.6488		KSarc1144	1.68199	-2.28285	0.82228	-0.007533	0.268827	-1.042
KSarc1146	1.706	-2.538	0.3705	-0.1331	-0.2247		KSarc1146	1.41259	-1.72014	0.198737	-0.05895	-0.0931063	-0.933743
KSarc1173	1.465	-0.5244	-0.1744	-0.397	-0.4809		KSarc1173	1.21304	-0.355448	-0.0935462	-0.1759	-0.199255	0.323762
KSarc1179	1.82	-2.222	0.8007	0.6398	1.42		KSarc1179	1.50747	-1.50575	0.429479	0.2835	0.588489	-0.598094
KSarc1180	1.26	-0.5801	-0.2599	-0.1075	-0.05677		KSarc1180	1.04316	-0.393162	-0.139383	-0.04764	-0.0235242	0.0186651
KSarc1181	1.22	-0.681	-0.03988	0.761	-0.2683		KSarc1181	1.01024	-0.461558	-0.0213907	0.3372	-0.111153	-0.241623
KSarc1182	1.724	-2.628	0.7462	1.856	0.7265		KSarc1182	1.42748	-1.78143	0.400238	0.8224	0.301003	-0.822523
KSarc1183	1.725	-1.337	-0.5644	-2.219	-0.4524		KSarc1183	1.42849	-0.905979	-0.302739	-0.9832	-0.187433	-0.461201
KSarc1185	1.713	-1.115	-0.7775	-2.05	-0.6543		KSarc1185	1.41817	-0.755866	-0.416998	-0.9082	-0.271107	-0.218695
KSarc1189	1.335	-1.277	0.223	0.3852	0.1801		KSarc1189	1.10531	-0.865519	0.119628	0.1707	0.0746286	-0.367271
KSarc1206	1.921	-2.657	0.5144	0.3428	-0.5012		KSarc1206	1.59062	-1.80088	0.27592	0.1519	-0.20767	-1.14062
KSarc1207	1.887	-2.871	0.7975	0.4908	0.2412		KSarc1207	1.56246	-1.9457	0.427742	0.2175	0.0999354	-1.03013
KSarc1208	1.831	-2.368	0.4202	0.57	-0.1471		KSarc1208	1.51585	-1.60498	0.225379	0.2525	-0.0609347	-0.938017
KSarc1214	1.94	-2.399	0.536	-0.4368	-0.3943		KSarc1214	1.60675	-1.62625	0.287499	-0.1935	-0.163361	-0.951203
KSarc1218	0.7878	-0.0454	-0.289	1.469	-0.4581		KSarc1218	0.652369	-0.030772	-0.15502	0.651	-0.189824	0.811639
KSarc1219	0.8582	-0.5784	0.1846	1.948	-0.4826		KSarc1219	0.710684	-0.392015	0.0990084	0.8629	-0.199945	0.485682
KSarc1221	1.346	-1.687	0.5282	0.7653	-0.6396		KSarc1221	1.11476	-1.14319	0.283323	0.3391	-0.26502	-0.162097
KSarc1223	1.227	-0.7075	0.09818	0.9687	-0.825		KSarc1223	1.01606	-0.479555	0.05266	0.4292	-0.341846	-0.0595183
KSarc851	1.944	-2.076	-0.3447	0.7419	0.2167		KSarc851	1.61008	-1.40726	-0.184883	0.3287	0.0898061	-0.976267
KSarc859	1.944	-2.076	-0.3447	0.7419	0.2167		KSarc859	1.61008	-1.40726	-0.184883	0.3287	0.0898061	-0.976267
KSarc861	1.917	-2.723	0.5489	0.003926	-0.2703		KSarc861	1.58744	-1.84566	0.294386	0.001739	-0.112011	-0.985751
KSarc867	1.89	-2.307	0.3114	0.3579	-0.2808		KSarc867	1.56502	-1.56351	0.167044	0.1586	-0.116349	-0.881218
KSarc868	1.835	-2.085	0.3091	0.601	0.03302		KSarc868	1.51937	-1.41323	0.165799	0.2663	0.0136822	-0.67549
KSarc869	1.816	-1.734	-0.01755	0.8824	-1.01		KSarc869	1.50372	-1.17514	-0.0094132	0.391	-0.418594	-1.01256
KSarc871	1.922	-2.306	0.5688	0.2662	-0.2534		KSarc871	1.59178	-1.56295	0.305072	0.1179	-0.105011	-0.963831
KSarc872	1.875	-2.912	1.142	-0.03824	0.4722		KSarc872	1.55231	-1.9734	0.612256	-0.01694	0.19565	-0.841388
KSarc873	1.759	-1.865	0.199	-0.1849	0.2279		KSarc873	1.45669	-1.26424	0.106755	-0.08191	0.0944232	-0.488658
KSarc881	1.853	-2.24	0.6756	-0.1911	-0.5541		KSarc881	1.53409	-1.51797	0.362351	-0.08468	-0.229582	-0.776652
KSarc888	1.716	-2.496	1.348	-0.5261	1.108		KSarc888	1.42126	-1.6919	0.723246	-0.2331	0.459058	-0.364033
KSarc891	1.53	-0.9759	-0.7513	-0.07313	-0.4612		KSarc891	1.26695	-0.661426	-0.40298	-0.0324	-0.191079	-0.175691
KSarc893	1.814	-2.042	-0.2185	0.1666	-0.01077		KSarc893	1.50244	-1.38397	-0.11718	0.07382	-0.0044608	-0.711625
KSarc894	1.614	-1.176	-0.2468	0.2039	0.1943		KSarc894	1.33634	-0.79725	-0.132378	0.09035	0.0805159	0.0455853
KSarc895	1.677	-1.416	-0.3325	-0.03303	-0.1371		KSarc895	1.38845	-0.959594	-0.178322	-0.01464	-0.056805	-0.348945
KSarc897	1.731	-2.028	0.02817	0.5255	0.4282		KSarc897	1.43309	-1.37443	0.0151076	0.2328	0.177434	-0.437893
KSarc927	2.014	-3.426	1.383	0.09894	0.5784		KSarc927	1.66792	-2.32207	0.742002	0.04384	0.239666	-1.40634
KSarc931	1.762	-0.9931	-0.3591	-0.5102	-0.443		KSarc931	1.45913	-0.673074	-0.192598	-0.2261	-0.183569	-0.142395
KSarc933	1.78	-1.67	0.03933	-0.4099	0.1875		KSarc933	1.47372	-1.13178	0.0210943	-0.1816	0.0777026	-0.184111
KSarc934	1.761	-1.544	-0.06879	0.03947	0.3522		KSarc934	1.45819	-1.04635	-0.0368958	0.01749	0.145952	-0.197923
KSarc935	1.559	-1.285	0.3214	-0.08673	0.03069		KSarc935	1.29061	-0.870615	0.172358	-0.03843	0.0127148	0.175471
KSarc937	1.88	-2.719	0.8044	0.6411	0.9888		KSarc937	1.55675	-1.84312	0.431444	0.2841	0.409699	-0.616876
KSarc938	1.744	-1.689	0.1407	0.3274	0.6185		KSarc938	1.44388	-1.14455	0.0754707	0.1451	0.25626	-0.150967
KSarc971	1.744	-1.598	-0.06458	-0.03054	-0.2718		KSarc971	1.44388	-1.08284	-0.0346393	-0.01353	-0.112607	-0.40788
KSarc973	1.613	-2.022	0.5889	0.2101	0.3435		KSarc973	1.33554	-1.37047	0.31586	0.0931	0.142344	-0.259532
KSarc974	1.72	-1.445	0.1622	-0.4155	0.02151		KSarc974	1.42418	-0.979363	0.0870046	-0.1841	0.0089131	-0.293894
KSarc975	1.774	-1.678	0.1592	-0.2013	-0.258		KSarc975	1.46919	-1.13737	0.0853878	-0.0892	-0.106897	-0.490534
KSarc976	1.823	-2.035	0.6353	-0.5005	0.0723		KSarc976	1.50969	-1.37959	0.340729	-0.2217	0.0299557	-0.374179
KSarc977	1.98	-2.532	0.8531	-1.062	0.4348		KSarc977	1.63995	-1.71633	0.457577	-0.4706	0.18016	-0.467061
KSarc999	1.907	-1.901	-0.00772	0.1051	-0.8817		KSarc999	1.57917	-1.28873	-0.0041405	0.04658	-0.365331	-0.944293
KSesi1227	1.647	-2.28	0.8145	-1.179	-0.1735		KSesi1227	1.36401	-1.54518	0.436868	-0.5226	-0.0718936	-0.0809866
KTici1238	1.156	-1.662	1.24	1.615	0.9303		KTici1238	0.957422	-1.12644	0.66499	0.7156	0.385445	0.15188
KTici1240	1.432	-0.937	0.5474	-0.7299	1.126		KTici1240	1.18574	-0.635097	0.293606	-0.3234	0.466619	0.330082
KTici1241	1.024	-1.09	0.4643	0.5432	0.3093		KTici1241	0.84832	-0.738503	0.249033	0.2407	0.128163	0.40934
KTici1242	0.6106	-1.719	1.873	2.003	0.4225		KTici1242	0.50559	-1.16479	1.00441	0.8872	0.175077	0.212566
KTici1243	0.6744	-1.228	0.9987	0.05312	0.2494		KTici1243	0.558432	-0.832113	0.535677	0.02354	0.10332	0.199301
KTici1245	1.754	-2.479	1.489	0.7296	0.9855		KTici1245	1.4522	-1.6799	0.798419	0.3233	0.40834	-0.336933
KTici1246	1.531	-1.753	1.129	0.6671	1.218		KTici1246	1.26745	-1.18807	0.605514	0.2956	0.504539	0.110363
KTici1247	0.6386	-1.126	1.686	2.489	1.043		KTici1247	0.528803	-0.763512	0.904411	1.103	0.432285	0.543875
KTici1248	0.7262	-0.1791	1.08	0.9026	0.7239		KTici1248	0.601347	-0.121376	0.579248	0.3999	0.299953	0.289049
KTici1249	1.012	-0.9877	1.098	1.377	0.8721		KTici1249	0.837723	-0.669447	0.588923	0.6103	0.361336	0.509507
KTici1250	1.026	-0.8907	-0.2367	0.2049	0.7438		KTici1250	0.849361	-0.603703	-0.126953	0.09077	0.308202	0.290002
KTici1251	1.247	0.08844	-0.4853	-1.18	1.958		KTici1251	1.03289	0.059945	-0.260293	-0.5228	0.811261	0.0308532
KTici1252	0.7533	-2.151	2.194	3.612	0.767		KTici1252	0.623781	-1.45817	1.17651	1.6	0.317783	0.330352
KTici1253	1.003	-1.774	1.42	2.409	0.8183		KTici1253	0.830951	-1.20241	0.761424	1.067	0.339061	0.443576
KTici1254	0.7453	-0.9855	-0.3324	1.014	0.4949		KTici1254	0.617178	-0.667927	-0.178296	0.4493	0.205046	0.280371
KTici1255	0.9157	-1.704	1.455	2.742	1.157		KTici1255	0.758247	-1.15519	0.780382	1.215	0.479532	0.485331
KTici1256	0.3671	-1.827	1.827	3	0.8864		KTici1256	0.304016	-1.23825	0.980103	1.329	0.367258	0.430852
KTici1257	0.4836	-0.9656	-0.7435	0.3202	0.3975		KTici1257	0.400432	-0.654447	-0.398775	0.1419	0.164683	0.0579011
KTici1258	0.6361	-2.651	2.636	4.122	1.011		KTici1258	0.526777	-1.7969	1.41358	1.826	0.41901	0.193975
KTici1259	0.5449	-1.719	1.224	3.103	0.6622		KTici1259	0.45121	-1.16522	0.656516	1.375	0.274378	0.533957
KTici1260	0.5567	-1.54	0.5133	0.8034	0.3457		KTici1260	0.461024	-1.04387	0.27531	0.3559	0.143244	0.133438
KTici1261	0.6264	-1.413	0.6774	1.974	0.6635		KTici1261	0.518736	-0.957418	0.363346	0.8745	0.274931	0.379789
KTici1263	1.105	-1.359	0.8758	1.212	1.26		KTici1263	0.915022	-0.921278	0.469722	0.537	0.522108	0.340341
KTici1264	1.608	-2.198	1.05	1.519	1.023		KTici1264	1.3317	-1.49005	0.563245	0.6732	0.423806	-0.268473
KTici1265	0.6267	-2.631	2.103	3.571	0.6147		KTici1265	0.518948	-1.78291	1.12792	1.582	0.254682	0.316617
KTici1267	1.223	-3.106	2.368	2.525	1.062		KTici1267	1.01262	-2.10485	1.27015	1.119	0.440074	-0.195567
KTici1269	0.8837	-1.271	-0.2872	1.617	0.7547		KTici1269	0.731766	-0.861513	-0.154021	0.7165	0.312707	-0.0681764
KTici1271	1.209	-2.391	2	2.153	0.7063		KTici1271	1.0013	-1.62089	1.07255	0.9541	0.292654	0.349608
KTici1273	0.3925	-1.498	0.1409	2.009	-0.6462		KTici1273	0.325021	-1.01553	0.0755525	0.89	-0.267737	0.367271
KTici1274	0.8729	-0.6602	0.134	0.9627	0.8723		KTici1274	0.722824	-0.447452	0.0718644	0.4265	0.361445	0.597625
KTici1275	0.49	-1.444	0.8516	2.23	0.2331		KTici1275	0.405765	-0.978514	0.456776	0.988	0.0965652	0.521685
LLAdda128	-0.6367	-0.9141	-0.1661	-0.375	0.5976		LLAdda1286	-0.527255	-0.619581	-0.0891055	-0.1661	0.247603	0.192133
LLAdda128	-0.6682	-0.6138	0.02387	0.2477	-0.4084		LLAdda1287	-0.553357	-0.416007	0.0128002	0.1097	-0.169202	0.364298
LLAdda129	0.6165	0.2746	-0.4159	2.154	-0.7158		LLAdda1290	0.510499	0.186138	-0.22308	0.9544	-0.296589	-0.26023
LLAdda129	0.3497	1.009	-0.1393	0.7812	-0.2035		LLAdda1291	0.289582	0.683595	-0.0746899	0.3461	-0.0843196	-0.0185085
LLAdda129	-0.8756	-0.1408	-0.6536	-0.6413	0.2787		LLAdda1295	-0.725069	-0.095423	-0.350556	-0.2841	0.115488	0.134021
LLAdda129	-1.053	-0.6553	-0.3717	0.1037	-0.1161		LLAdda1298	-0.872114	-0.444168	-0.199357	0.04593	-0.0480967	0.250147
LLAdda129	-1.046	-0.3295	-0.4661	-1.141	0.5324		LLAdda1299	-0.866291	-0.223328	-0.250012	-0.5056	0.2206	0.0976896
LLAdda130	-0.6989	-0.6431	-0.00821	-0.2242	-0.04662		LLAdda1308	-0.578743	-0.435907	-0.0044035	-0.09933	-0.0193179	0.153611
LLAdda130	-1.117	-0.5316	-0.3417	0.09507	0.6005		LLAdda1309	-0.925377	-0.360296	-0.183266	0.04212	0.248799	-0.0598669
LLAdda131	-0.8754	-0.5	-0.3638	0.7252	-0.1667		LLAdda1311	-0.724901	-0.338877	-0.195132	0.3213	-0.069074	0.29223
LLAdda131	0.488	1.268	-0.6299	1.828	-0.1979		LLAdda1312	0.404124	0.859404	-0.33786	0.8101	-0.082005	0.332261
LLAdda131	-0.2523	0.2077	0.03347	1.694	-0.333		LLAdda1313	-0.208933	0.140777	0.0179538	0.7507	-0.137963	-0.0820719
LLAdda131	-0.3911	0.4537	-0.2	1.895	-0.2626		LLAdda1314	-0.323841	0.307534	-0.107248	0.8394	-0.108789	0.424653
LLAdda131	-0.08694	0.7484	-0.3522	1.691	0.1697		LLAdda1315	-0.071993	0.507234	-0.188882	0.7494	0.0702934	0.288032
LLAdda132	-0.596	-0.9056	-0.2024	1.075	-0.3672		LLAdda1320	-0.493547	-0.613767	-0.108566	0.4764	-0.152137	0.37936
LLAdda132	-1.112	-0.6777	-0.2878	-1.467	0.07575		LLAdda1321	-0.921033	-0.459356	-0.154369	-0.65	0.0313884	0.184911
LLAdda133	-0.06215	0.8857	-0.1808	0.4579	-0.8856		LLAdda1335	-0.051463	0.600334	-0.0969732	0.2029	-0.366943	0.224755
LLAdda133	-0.335	0.4218	0.1931	0.4199	-0.05376		LLAdda1338	-0.277431	0.285879	0.103585	0.1861	-0.0222735	0.165471
LLAdda133	-0.1369	0.3765	-0.3913	0.0872	0.1006		LLAdda1339	-0.11336	0.255152	-0.209878	0.03864	0.0416902	-0.107066
LLAdda134	0.5798	0.3171	-0.4847	-0.1371	-0.05207		LLAdda1340	0.480159	0.214905	-0.259991	-0.06076	-0.0215742	0.559826
LLAdda134	0.8361	1.044	-0.7194	-1.091	-0.02318		LLAdda1341	0.692383	0.707626	-0.385873	-0.4835	-0.0096046	0.523368
LLAdda134	-0.2371	0.1956	-0.8148	0.1693	-0.5533		LLAdda1342	-0.19638	0.132552	-0.437027	0.075	-0.229272	0.37501
LLAdda134	0.3007	0.6666	0.1176	0.1119	-0.7227		LLAdda1343	0.249027	0.451812	0.0630616	0.04959	-0.299432	0.369199
LLAdda134	-0.2498	0.2698	0.1493	-1.751	-0.4293		LLAdda1344	-0.206887	0.18287	0.0800741	-0.776	-0.177867	-0.0529156
LLAdda134	-0.2348	0.4743	0.1239	0.4995	-0.2943		LLAdda1345	-0.194423	0.321459	0.0664428	0.2213	-0.121948	0.317392
LLAdda134	-0.7951	0.1368	0.4164	1.327	0.03578		LLAdda1346	-0.658415	0.092713	0.223343	0.5878	0.0148256	0.585932
LLAdda135	0.2979	0.6273	-0.6636	3.408	-1.847		LLAdda1352	0.246696	0.425194	-0.355896	1.51	-0.765466	1.10937
LLAdda135	0.2983	1.132	-1.171	0.5245	-0.9567		LLAdda1353	0.247048	0.767231	-0.627964	0.2324	-0.396391	0.0737436
LLAdda135	-0.2121	0.2419	0.1061	1.699	-0.3499		LLAdda1354	-0.175645	0.163946	0.0569119	0.7529	-0.144987	-0.0542755
LLAdda135	-0.5144	0.4989	0.1544	0.9266	0.02859		LLAdda1355	-0.425942	0.338136	0.0828133	0.4105	0.0118478	0.233978
LLAdda135	-0.9422	0.1266	1.43	-0.1432	-0.6722		LLAdda1356	-0.780246	0.085796	0.766993	-0.06345	-0.278513	0.184423
LLAdda135	-0.1617	0.03856	0.687	0.786	-0.9802		LLAdda1358	-0.133918	0.026136	0.368467	0.3483	-0.406141	-0.546715
LLAdda136	-0.6503	-0.5393	-0.4072	2.325	-0.1143		LLAdda1360	-0.538508	-0.365542	-0.218416	1.03	-0.0473609	0.686084
LLAdda136	-0.3249	-0.1905	-0.4879	0.03528	-0.6107		LLAdda1362	-0.269082	-0.129146	-0.261688	0.01563	-0.253038	-0.0957405
LLAdda138	-0.5376	-1.045	-0.2077	0.4205	-0.07546		LLAdda1384	-0.445139	-0.7083	-0.111395	0.1863	-0.0312643	0.164724
LLAdda138	-0.8196	-0.5163	-0.4368	0.7934	0.5059		LLAdda1385	-0.678723	-0.34995	-0.234283	0.3515	0.209604	0.270165
LLAdda138	-1.061	-0.2727	-0.7497	1.226	0.5483		LLAdda1386	-0.878277	-0.184824	-0.402123	0.5433	0.227204	0.664162
LLAdda138	-1.106	-0.5175	-0.1744	1.013	0.09919		LLAdda1388	-0.916183	-0.350774	-0.0935203	0.4488	0.0411004	0.146662
LLAdda139	-1.516	-0.7965	-0.6753	-0.4126	-0.1697		LLAdda1397	-1.25519	-0.539876	-0.362204	-0.1828	-0.0702998	-0.0982215
LLGerm140	0.3434	0.4549	0.7522	0.02047	0.3564		LLGerm1402	0.284344	0.308305	0.403461	0.009068	0.147666	0.359617
LLGerm140	-0.8147	-0.6739	-0.1466	0.982	-0.3814		LLGerm1403	-0.674634	-0.45677	-0.0786531	0.4351	-0.158042	-0.206045
LLGerm140	-0.1264	0.2861	0.08199	0.8613	-0.3719		LLGerm1405	-0.104693	0.193938	0.0439748	0.3816	-0.1541	0.254457
LLOgli148	-1.442	-0.6249	-0.5536	0.9877	-0.5624		LLOgli1488	-1.19388	-0.423536	-0.296944	0.4376	-0.233033	-0.0721805
LLOgli149	-1.513	-0.6652	0.07461	-1.847	-0.8164		LLOgli1491	-1.25301	-0.450869	0.0400161	-0.8183	-0.338266	-0.19049
LLOgli149	-1.499	-0.8641	-0.7143	0.7099	-0.6555		LLOgli1494	-1.24095	-0.585692	-0.383105	0.3145	-0.271596	-0.0140635
LLOgli149	0.05243	0.3592	-0.1653	0.2833	-0.7138		LLOgli1497	0.043419	0.243446	-0.0886819	0.1255	-0.295771	0.0985929
LLOgli149	0.3578	0.3995	0.08194	-0.4804	-0.6852		LLOgli1499	0.296279	0.27074	0.0439486	-0.2128	-0.283924	0.0024009
LLOgli150	-0.05779	0.3224	-0.05498	0.5667	-0.7157		LLOgli1500	-0.047859	0.218498	-0.0294879	0.2511	-0.296527	0.174256
LLOgli150	0.8511	0.831	-0.7749	0.6701	-1.796		LLOgli1504	0.704821	0.56323	-0.415601	0.2969	-0.744193	-0.453807
LLOgli150	0.5598	0.8008	-0.3544	0.6046	-1.289		LLOgli1506	0.463569	0.542774	-0.1901	0.2679	-0.534099	-0.226644
LLOgli150	0.5762	0.3266	0.01478	1.539	-0.6379		LLOgli1507	0.47713	0.221338	0.0079253	0.6817	-0.264327	-0.133118
LLOgli150	0.6632	0.7316	-0.6845	1.608	-0.7605		LLOgli1508	0.549194	0.49588	-0.367146	0.7127	-0.3151	0.266238
LLOgli151	-1.138	-0.5583	-0.48	0.03605	-0.6515		LLOgli1511	-0.942012	-0.378395	-0.257449	0.01597	-0.26994	0.305005
LLSarc151	-1.477	-0.4368	-0.362	-0.09065	0.1187		LLSarc1517	-1.22298	-0.296052	-0.19418	-0.04016	0.0491858	0.265486
LLSarc151	-1.448	-0.5949	-0.1916	-0.3929	-0.3892		LLSarc1518	-1.19937	-0.403181	-0.102788	-0.1741	-0.161252	-0.306475
LLSarc152	-1.115	-0.3131	-0.396	0.08976	-0.007316		LLSarc1522	-0.923188	-0.212182	-0.212384	0.03977	-0.0030314	0.102095
LLSarc154	-0.6345	-0.02965	0.02776	-0.4618	-0.1679		LLSarc1543	-0.525406	-0.020093	0.0148913	-0.2046	-0.0695769	-0.110384
LLSarc155	-1.366	-0.5399	-0.02606	-0.03336	-1.095		LLSarc1553	-1.13096	-0.36595	-0.0139782	-0.01478	-0.453606	-0.197576
LLSarc156	-1.506	-0.7275	-0.3346	-0.8773	-0.8814		LLSarc1560	-1.24682	-0.493079	-0.179436	-0.3887	-0.365186	0.148608
LLSarc156	-0.4557	0.3753	-0.01193	1.165	-0.003842		LLSarc1565	-0.377326	0.254374	-0.0063979	0.5162	-0.0015917	0.0769314
LLSarc156	-1.007	-0.08498	0.1116	0.9637	0.1808		LLSarc1566	-0.834291	-0.0576	0.0598594	0.427	0.0749	-0.0991304
LLSarc156	-0.4118	0.9241	0.8931	0.2743	0.7618		LLSarc1567	-0.341	0.626337	0.479017	0.1215	0.31566	-0.618518
LLSarc157	-1.181	-0.84	-0.6328	0.09264	-0.4715		LLSarc1573	-0.97837	-0.569319	-0.33942	0.04105	-0.195379	0.440368
LLSarc158	-1.468	-0.5037	0.1703	-0.9817	-0.2607		LLSarc1580	-1.21536	-0.341372	0.0913198	-0.435	-0.108	-0.131469
LLSarc158	0.292	0.3124	-0.3923	0.8196	-0.8822		LLSarc1584	0.241781	0.211745	-0.210412	0.3631	-0.365514	-0.245233
LLSarc158	-0.4966	0.3416	0.4698	0.6102	-0.3653		LLSarc1585	-0.411204	0.231534	0.251975	0.2704	-0.151366	-0.0023627
LLSarc158	0.4131	0.6055	-0.457	1.036	-0.3305		LLSarc1586	0.342098	0.410377	-0.245098	0.4589	-0.13692	0.0596299
LLSarc158	0.7142	0.5854	-0.5833	0.4512	-0.475		LLSarc1588	0.591418	0.396791	-0.312866	0.1999	-0.196793	-0.540253
LLSarc159	-0.6587	0.2029	-0.01788	0.3404	0.1753		LLSarc1593	-0.545478	0.137523	-0.0095924	0.1508	0.0726286	-0.126842
LLSarc159	-1.035	-0.1969	0.05643	0.6405	-0.1024		LLSarc1594	-0.857254	-0.133462	0.0302656	0.2838	-0.0424355	-0.0325866
LLSarc161	-1.466	-0.699	0.1273	-1.917	-0.9736		LLSarc1618	-1.21436	-0.47379	0.068293	-0.8493	-0.403407	-0.232661
LLSarc162	-1.429	-0.6852	0.1703	-2.098	-1.017		LLSarc1620	-1.18321	-0.464389	0.0913433	-0.9295	-0.421517	-0.150499
LLSarc163	-0.4245	0.4167	0.4511	1.205	-0.5154		LLSarc1638	-0.35155	0.282397	0.241939	0.534	-0.213557	0.0928995
LLSarc163	0.4261	0.6107	-0.406	1.039	-0.4576		LLSarc1639	0.352827	0.413932	-0.217732	0.4602	-0.18962	0.0843974
LLSarc164	-1.211	-0.2447	-0.1626	-0.4372	0.1735		LLSarc1640	-1.00295	-0.165854	-0.0872032	-0.1937	0.0719054	0.110376
LLSarc169	-1.169	0.04438	1.142	-0.7336	-0.9633		LLSarc1690	-0.968337	0.030078	0.612253	-0.325	-0.399124	-0.191177
LLSarc169	-1.209	-0.2162	0.4267	-0.5604	-0.6164		LLSarc1691	-1.00077	-0.146556	0.228879	-0.2483	-0.255419	-0.134583
LLSarc170	-1.347	-0.5298	-0.03102	-0.7676	-0.6997		LLSarc1709	-1.11511	-0.359084	-0.0166355	-0.3401	-0.289895	0.168987
LLSarc173	-0.2031	0.4286	-0.2891	1.726	-0.1268		LLSarc1730	-0.168159	0.290522	-0.155074	0.7646	-0.0525195	0.059706
LLSarc173	-0.5888	0.2108	-0.1038	1.729	0.03524		LLSarc1731	-0.487598	0.142889	-0.0556567	0.7662	0.0146032	0.245147
LLSarc173	-1.076	-0.3464	-0.04663	0.1079	-0.5092		LLSarc1737	-0.89088	-0.23477	-0.0250082	0.04779	-0.210982	-0.260981
LLSarc173	-1.109	-0.2667	-0.08853	-0.3987	0.8937		LLSarc1738	-0.918024	-0.180747	-0.047481	-0.1767	0.370316	-0.209677
LLSarc174	-1.251	-0.36	0.168	-0.5121	-0.2457		LLSarc1740	-1.03555	-0.244007	0.0901124	-0.2269	-0.101821	0.403838
LLSarc174	-1.356	-0.2366	0.2242	-0.4324	-0.06542		LLSarc1741	-1.12326	-0.16035	0.120232	-0.1916	-0.0271073	-0.281026
LLSarc174	-0.2464	0.4499	-0.2121	1.433	0.06046		LLSarc1744	-0.204065	0.304945	-0.113778	0.6349	0.02505	-0.109905
LLSarc174	-0.8717	-0.174	-0.07876	0.4612	-0.04996		LLSarc1745	-0.721875	-0.117914	-0.0422432	0.2043	-0.0207001	0.116199
LLSarc175	-1.19	-0.09512	0.2024	-0.291	-0.2579		LLSarc1751	-0.985329	-0.064467	0.108552	-0.1289	-0.106877	-0.300574
LLSwit178	-0.3799	0.3063	0.6171	0.4534	-0.08009		LLSwit1786	-0.314578	0.207629	0.330968	0.2009	-0.0331826	0.182005
LLTici204	-0.9661	-0.3721	0.3389	-1.01	-1.281		LLTici2040	-0.799983	-0.252231	0.18179	-0.4473	-0.530927	0.0715308
LLTici205	-1.303	-0.6637	-0.5925	0.1867	-0.8038		LLTici2052	-1.07894	-0.449873	-0.317801	0.0827	-0.333039	0.150775
LLTici205	-1.172	-0.5827	-0.6864	0.7451	-0.4935		LLTici2055	-0.970312	-0.39495	-0.368162	0.3301	-0.204457	0.220517
LLTici206	-0.09526	0.6038	0.2389	0.5004	-0.7727		LLTici2068	-0.078885	0.409229	0.128135	0.2217	-0.320174	0.0403914
LLTici206	-0.3086	0.4207	-0.01811	-0.9029	-1.304		LLTici2069	-0.255556	0.285147	-0.0097133	-0.4	-0.540479	-0.0039204
LLTici207	-1.332	-0.6314	-0.8455	0.8975	0.2342		LLTici2071	-1.10299	-0.427961	-0.453492	0.3976	0.0970347	0.0352998
LLTici207	-1.348	0.1781	1.446	0.5037	-0.3394		LLTici2075	-1.116	0.120685	0.775765	0.2232	-0.140611	-0.152656
LLTici207	-1.071	-0.3186	-0.1639	0.2401	0.2264		LLTici2076	-0.886718	-0.215968	-0.0879173	0.1064	0.0938107	0.365239
LLTici207	-0.3686	0.4943	-0.0155	0.4357	-0.3217		LLTici2077	-0.305216	0.335034	-0.0083122	0.193	-0.133291	-0.128904
LLTici207	0.1785	0.1665	0.7116	0.2635	-1.038		LLTici2078	0.147844	0.112854	0.381676	0.1167	-0.430079	0.203798
LLTici207	-0.2992	0.5187	-0.5008	0.05639	-0.3999		LLTici2079	-0.247766	0.351529	-0.268582	0.02498	-0.165714	0.249604
LLTici208	0.08453	0.7259	-0.3601	0.3392	-1.243		LLTici2080	0.069997	0.491997	-0.193143	0.1503	-0.515033	0.04743
LLTici208	-0.6872	-0.3933	-0.3647	1.833	0.3326		LLTici2083	-0.56909	-0.266555	-0.195617	0.8122	0.137806	0.334405
LLTici208	-0.8298	-0.3845	-0.2165	1.21	-0.1256		LLTici2084	-0.687159	-0.260613	-0.116096	0.536	-0.0520594	0.190574
LLTici208	-0.5261	0.2437	-0.3571	1.344	0.1195		LLTici2085	-0.435658	0.165203	-0.191507	0.5953	0.0495036	-0.0010834
LLTici208	-0.5883	-0.2756	-0.2727	2.175	0.4333		LLTici2087	-0.487202	-0.186776	-0.146237	0.9635	0.179531	0.396719
LLTici208	-0.7873	-0.3656	-0.2253	0.951	0.008366		LLTici2088	-0.651932	-0.247789	-0.120832	0.4213	0.0034662	0.137627
LLTici208	-0.3132	0.5157	-0.3046	1.815	0.2053		LLTici2089	-0.259339	0.349538	-0.163374	0.8043	0.0850663	0.0277626
LLTici209	-1.333	-0.3523	0.6335	-1.558	-0.7663		LLTici2093	-1.10405	-0.238772	0.339754	-0.6905	-0.317527	0.074204
LLTici209	-1.272	-0.2897	0.8576	-2.04	-0.8003		LLTici2094	-1.05296	-0.196359	0.459986	-0.9037	-0.331611	0.290031
LLTici209	-1.238	-0.01401	1.336	-1.326	-0.4818		LLTici2095	-1.02523	-0.009493	0.716494	-0.5877	-0.199621	0.344899
LLTici209	-1.341	-0.3927	0.2483	-0.9377	-0.5546		LLTici2096	-1.11019	-0.266138	0.133173	-0.4154	-0.229813	-0.0046004
LLTici209	-1.471	-0.4847	0.5431	-1.735	-0.538		LLTici2097	-1.21824	-0.328517	0.291267	-0.7688	-0.222918	0.108314
LLTici209	-1.371	-0.3092	0.5816	-1.122	-0.07753		LLTici2098	-1.13506	-0.209553	0.311955	-0.4972	-0.0321254	-0.0400335
LLTici210	-1.333	-0.3523	0.6335	-1.558	-0.7663		LLTici2102	-1.10405	-0.238772	0.339754	-0.6905	-0.317527	0.074204
LLTici210	-1.272	-0.2897	0.8576	-2.04	-0.8003		LLTici2103	-1.05296	-0.196359	0.459986	-0.9037	-0.331611	0.290031
LLTici210	-1.238	-0.01401	1.336	-1.326	-0.4818		LLTici2104	-1.02523	-0.009493	0.716494	-0.5877	-0.199621	0.344899
LLTici210	-1.341	-0.3927	0.2483	-0.9377	-0.5546		LLTici2105	-1.11019	-0.266138	0.133173	-0.4154	-0.229813	-0.0046004
LLTici210	-1.471	-0.4847	0.5431	-1.735	-0.538		LLTici2106	-1.21824	-0.328517	0.291267	-0.7688	-0.222918	0.108314
LLTici210	-1.371	-0.3092	0.5816	-1.122	-0.07753		LLTici2107	-1.13506	-0.209553	0.311955	-0.4972	-0.0321254	-0.0400335
LLTici211	-1.562	-0.8622	-0.7742	0.3831	-0.4445		LLTici2117	-1.29345	-0.584355	-0.415256	0.1697	-0.184157	-0.0878023
LLTici211	-1.321	-0.3959	-0.0211	0.04322	-0.5237		LLTici2118	-1.09416	-0.268348	-0.011316	0.01915	-0.217001	0.212519
LLTici211	-1.359	-0.4107	-0.2453	0.1542	-0.5063		LLTici2119	-1.12569	-0.278351	-0.131554	0.0683	-0.209771	-0.0092206
LLTici212	-1.618	-0.5352	-0.01547	0.8079	-0.4702		LLTici2120	-1.33947	-0.36275	-0.0082974	0.358	-0.19481	-0.225697
LLTici212	-1.665	-0.5829	0.5323	-0.5183	-0.4629		LLTici2121	-1.37855	-0.395104	0.285508	-0.2297	-0.191783	-0.0167563
LLTici212	-1.587	-0.8182	-0.9595	-0.2204	0.05915		LLTici2122	-1.31387	-0.554579	-0.514643	-0.09765	0.0245103	-0.166199
LLTici213	1.126	0.6155	-0.8976	-1.021	1.672		LLTici2131	0.932586	0.417188	-0.481438	-0.4525	0.692678	0.0757773
LLTici213	-1.375	-0.7258	-0.7515	0.4405	-0.2015		LLTici2134	-1.13846	-0.491897	-0.403039	0.1952	-0.0835006	0.0100886
LLTici214	-1.318	-0.7516	-1.033	1.638	0.3103		LLTici2143	-1.0914	-0.509416	-0.554111	0.7258	0.128551	-0.163318
LLTici214	-0.9834	-0.4777	-0.5504	-0.2076	-0.3365		LLTici2147	-0.814354	-0.323764	-0.29521	-0.09197	-0.139438	0.183704
LLTici214	-0.7052	0.2256	0.1665	0.1002	0.2988		LLTici2148	-0.583945	0.152874	0.0893266	0.04439	0.123804	-0.274861
LLTici214	-0.7346	0.2396	0.3903	-0.2885	0.3153		LLTici2149	-0.608325	0.162379	0.209339	-0.1278	0.130655	-0.29519
LLTici215	-0.9294	0.1004	0.2453	-0.5347	0.4275		LLTici2150	-0.769591	0.068032	0.13158	-0.2369	0.177118	-0.379462
LLTici215	-1.165	-0.2756	-0.5001	0.0532	-0.4703		LLTici2151	-0.964922	-0.186772	-0.268224	0.02357	-0.194867	-0.0696944
LLTici215	-0.8026	0.03011	0.5195	-0.1885	0.389		LLTici2152	-0.664597	0.020407	0.278609	-0.0835	0.161183	0.04508
LLTici217	-0.9611	-0.1679	0.1713	0.6737	0.2254		LLTici2172	-0.795849	-0.113832	0.0918737	0.2985	0.0933829	0.0097797
LLTici217	-1.302	-0.3016	0.6461	-1.466	-0.6519		LLTici2175	-1.07812	-0.204407	0.346524	-0.6495	-0.270091	-0.0077088
LLTici217	-1.161	-0.2746	-0.1259	-1.196	-0.2833		LLTici2176	-0.96155	-0.186088	-0.0675099	-0.5298	-0.117403	-0.120313
LLTici217	-1.19	-0.2238	-0.03764	-0.5922	0.121		LLTici2177	-0.985503	-0.151669	-0.0201883	-0.2624	0.0501379	0.162844
LLTici217	-1.126	-0.2426	-0.2274	-0.6916	-0.348		LLTici2178	-0.932223	-0.164417	-0.121945	-0.3064	-0.144184	0.136162
LLTici217	-1.183	-0.1544	0.536	-1.349	-0.855		LLTici2179	-0.979404	-0.104618	0.287486	-0.5978	-0.35428	0.0628303
LLTici218	-1.238	-0.2703	0.8474	-1.295	-0.6048		LLTici2180	-1.0252	-0.183219	0.4545	-0.5738	-0.250589	0.151988
LLTici218	-0.3571	-0.4536	0.01094	0.1764	-0.1646		LLTici2181	-0.295745	-0.307452	0.0058658	0.07817	-0.0681802	0.363617
LLTici218	-1.22	-0.5529	-0.2029	-0.4024	-0.5247		LLTici2183	-1.01063	-0.374765	-0.108848	-0.1783	-0.21741	0.090535
LLTici218	-1.225	-1.011	-0.1499	0.1566	-0.657		LLTici2188	-1.01426	-0.685184	-0.0803758	0.06936	-0.272232	-0.180717
LLTici219	-1.301	-0.8499	-0.8957	1.125	-0.3994		LLTici2190	-1.0772	-0.576031	-0.480431	0.4984	-0.165498	0.169567
LLTici219	-1.565	-0.6123	-0.7724	0.7784	0.2572		LLTici2192	-1.29609	-0.415024	-0.414264	0.3449	0.106567	-0.0967268
LLTici219	-1.499	-0.7585	-0.5661	-0.5741	-0.4029		LLTici2193	-1.24169	-0.514069	-0.30363	-0.2544	-0.166954	-0.242677
LLTici220	-1.3	-0.1967	1.46	-1.495	-1.086		LLTici2205	-1.07678	-0.133305	0.783017	-0.6622	-0.450003	0.492022
LLTici220	-1.11	0.03412	1.23	-1.746	-0.3569		LLTici2206	-0.919561	0.023127	0.659461	-0.7737	-0.147859	0.0454123
LLTici220	-1.126	-0.01854	1.323	-1.241	-0.512		LLTici2207	-0.932794	-0.012566	0.709371	-0.5497	-0.212145	0.668581
LLTici220	-1.338	-0.3795	0.5655	-1.011	-0.319		LLTici2208	-1.10804	-0.257221	0.303316	-0.4481	-0.132181	0.219734
LLTici220	-1.12	0.235	1.879	-1.327	-0.3221		LLTici2209	-0.927834	0.159264	1.00794	-0.5878	-0.133472	0.0904122
LLTici221	-1.296	-0.187	1.177	-1.878	-0.7054		LLTici2210	-1.07343	-0.126743	0.631161	-0.8321	-0.292283	0.28857
LLTici224	-1.28	-0.4288	-0.05444	-0.8098	-0.263		LLTici2244	-1.06025	-0.29066	-0.0292008	-0.3588	-0.108952	0.0104069
LLTici224	-1.291	-0.3873	0.03606	-0.8825	-0.5281		LLTici2249	-1.06906	-0.262511	0.0193408	-0.391	-0.218815	-0.0338964
LLTici227	-1.29	-0.438	-0.2759	-0.1553	-0.3668		LLTici2277	-1.06862	-0.296843	-0.147985	-0.06879	-0.151967	0.139326
LLTici227	-0.9772	-0.4893	-0.5722	-0.1189	-0.363		LLTici2278	-0.809217	-0.331648	-0.306924	-0.05268	-0.150407	0.175072
LLTici228	-1.251	-0.5649	-0.2371	0.06747	-0.3651		LLTici2280	-1.03614	-0.382907	-0.127164	0.02989	-0.151287	0.123423
LLTici228	-0.7811	-0.7153	-0.4274	0.6156	-0.1361		LLTici2283	-0.646793	-0.484833	-0.229214	0.2728	-0.0563861	0.265491
LLTici230	-0.9912	-0.5049	-0.9092	0.8848	-0.2712		LLTici2309	-0.820787	-0.342235	-0.487649	0.392	-0.112361	0.231604
LLTici231	-0.8313	-1.028	-0.4676	0.7138	-0.1973		LLTici2310	-0.688405	-0.696999	-0.250805	0.3162	-0.0817443	0.228357
LLTici231	-1.168	-0.3998	-0.1336	-0.4865	-0.3638		LLTici2311	-0.967602	-0.270996	-0.0716478	-0.2155	-0.150748	0.173166
LLTici231	-1.142	-0.451	-0.1975	-0.624	-0.2069		LLTici2312	-0.945464	-0.305706	-0.105931	-0.2765	-0.0857426	0.148348
LLTici231	-1.256	-0.5345	-0.307	-0.5241	-0.2396		LLTici2313	-1.04042	-0.362247	-0.164668	-0.2322	-0.0992632	0.149591
LLTici231	-1.108	-0.6342	-0.5245	0.234	-0.5661		LLTici2314	-0.917837	-0.429831	-0.281309	0.1037	-0.234546	0.23845
LSAdda231	-0.05381	0.3709	-0.6958	0.5855	-0.8894		LSAdda2317	-0.044557	0.251364	-0.3732	0.2594	-0.368505	-0.106377
LSAdda231	-0.8301	-0.1355	-0.3847	-0.3588	-0.8544		LSAdda2318	-0.687369	-0.091853	-0.206331	-0.159	-0.353999	-0.244497
LSAdda231	-0.7907	-0.02303	-0.3739	0.9819	-0.1121		LSAdda2319	-0.654737	-0.015607	-0.200563	0.435	-0.0464564	0.24664
LSAdda233	-0.9405	-0.3487	-0.4488	-0.6307	0.534		LSAdda2330	-0.778851	-0.236322	-0.240695	-0.2795	0.221267	0.131259
LSAdda233	-0.694	-0.07662	0.2524	-0.1304	0.004671		LSAdda2335	-0.574649	-0.051931	0.1354	-0.05779	0.0019354	0.0051985
LSAdda234	-0.922	0.3765	1.732	-1.218	-1.135		LSAdda2344	-0.763488	0.255173	0.928997	-0.5397	-0.470189	0.0580564
LSAdig240	-1.147	-0.94	-0.4506	0.2098	-0.1842		LSAdig2403	-0.949735	-0.637123	-0.241659	0.09297	-0.0763228	-0.22146
LSAdig240	-1.04	-0.2194	0.3727	0.5019	-0.001519		LSAdig2409	-0.861381	-0.148719	0.19988	0.2224	-0.0006292	0.46979
LSAdig241	-1.137	-0.4724	-0.3602	1.698	-0.3213		LSAdig2419	-0.941452	-0.320195	-0.19317	0.7524	-0.133136	0.474197
LSAdig242	-1.369	-0.4004	0.1657	0.6985	-0.6276		LSAdig2422	-1.13394	-0.271373	0.0888505	0.3095	-0.260042	0.559946
LSAdig242	-0.9061	-0.2944	-0.2076	2.219	-0.3246		LSAdig2426	-0.750348	-0.199544	-0.111333	0.983	-0.134483	0.648472
LSAdig242	-1.277	-0.5659	-0.6641	-0.2373	0.3738		LSAdig2429	-1.05734	-0.383536	-0.35621	-0.1051	0.154887	0.131667
LSAdig243	-0.811	-0.09741	-0.1517	1.7	-0.455		LSAdig2431	-0.671583	-0.066021	-0.08134	0.7531	-0.188527	0.456963
LSAdig243	-0.7706	-0.06882	0.07178	0.8842	-0.3978		LSAdig2433	-0.638138	-0.046642	0.0384968	0.3918	-0.164816	0.467958
LSAdig243	-1.362	-0.7484	-0.5169	0.7523	-0.7281		LSAdig2434	-1.1278	-0.507223	-0.277254	0.3333	-0.301676	0.40112
LSAdig243	-1.279	-0.5264	-0.2381	1.535	-0.0702		LSAdig2436	-1.05931	-0.356773	-0.127712	0.68	-0.0290858	0.123301
LSAdig243	-1.252	-0.4757	-0.3153	1.478	-0.2994		LSAdig2438	-1.0368	-0.322408	-0.169126	0.6549	-0.124072	0.439866
LSAdig244	-0.9152	-0.3009	-0.4603	1.122	-0.1744		LSAdig2448	-0.757838	-0.203957	-0.246888	0.4972	-0.0722414	0.316127
LSAdig244	-1.244	-0.4849	-0.5134	2.234	0.1438		LSAdig2449	-1.03038	-0.328622	-0.275346	0.9897	0.0595649	0.228817
LSAdig245	-1.473	-0.7031	-0.348	0.6273	-0.4277		LSAdig2450	-1.22014	-0.476568	-0.186645	0.2779	-0.177204	0.199073
LSAdig247	-1.671	-0.898	-0.9387	1.299	-0.07156		LSAdig2474	-1.38353	-0.608674	-0.503455	0.5755	-0.0296497	-0.0513394
LSAdig247	-1.527	-0.6644	-0.6944	0.374	-0.09643		LSAdig2478	-1.26481	-0.450302	-0.372448	0.1657	-0.0399536	-0.108455
LSAdig251	-1.162	-0.2949	-0.5184	1.328	-0.4155		LSAdig2510	-0.962443	-0.199869	-0.278057	0.5885	-0.172155	0.123401
LSAdig252	-0.7851	0.06815	0.3217	0.503	-0.1907		LSAdig2521	-0.65012	0.046189	0.172561	0.2228	-0.0790303	0.276381
LSAdig254	-1.076	-0.8528	-0.7012	2.173	-0.3998		LSAdig2545	-0.891084	-0.577995	-0.376083	0.9629	-0.165644	0.148442
LSAdig255	-1.355	-0.6799	-1.369	1.394	-0.3609		LSAdig2550	-1.12216	-0.460811	-0.734155	0.6177	-0.149531	-0.111265
LSAdig255	-1.355	-0.6799	-1.369	1.394	-0.3609		LSAdig2551	-1.12215	-0.460809	-0.734138	0.6178	-0.149554	-0.11124
LSAdig255	-1.43	-0.7547	-1.309	1.179	-0.2977		LSAdig2553	-1.1844	-0.511496	-0.702135	0.5225	-0.12337	-0.191049
LSAdig256	-1.378	-0.7467	-1.376	1.843	-0.3512		LSAdig2562	-1.14088	-0.506077	-0.73805	0.8164	-0.145517	0.147039
LSAdig256	-1.458	-0.8177	-1.294	1.503	-0.2709		LSAdig2563	-1.20769	-0.554209	-0.693984	0.6661	-0.112239	0.0174967
LSAdig256	-1.298	-0.683	-0.9882	0.6447	-0.7636		LSAdig2568	-1.0748	-0.462909	-0.53003	0.2856	-0.316375	-0.104378
LSAdig256	-1.381	-0.6888	-0.8919	0.8408	-0.552		LSAdig2569	-1.14388	-0.466863	-0.478386	0.3725	-0.228732	0.023956
LSAdig257	-1.366	-0.7438	-0.9766	0.5461	-0.6538		LSAdig2571	-1.1314	-0.504124	-0.523821	0.242	-0.270898	-0.167345
LSAdig257	-1.298	-0.683	-0.9882	0.6447	-0.7636		LSAdig2573	-1.07479	-0.462908	-0.530034	0.2856	-0.316382	-0.104381
LSAdig259	-0.6345	-0.2096	0.09264	0.7841	-0.2466		LSAdig2595	-0.525418	-0.142055	0.0496882	0.3474	-0.10217	0.007405
LSAdig259	0.2345	0.1438	-0.4204	0.7994	-0.3771		LSAdig2596	0.194158	0.097465	-0.225495	0.3542	-0.156244	0.248315
LSAdig259	-0.5387	-0.08902	0.1388	1.325	-0.1004		LSAdig2597	-0.446068	-0.060337	0.0744364	0.587	-0.041604	-0.0036323
LSAdig259	0.2095	0.1524	-0.4564	0.9087	-0.4231		LSAdig2598	0.173489	0.103324	-0.244768	0.4026	-0.175306	0.188791
LSAust259	-0.6357	0.1949	0.5121	0.5948	-0.469		LSAust2599	-0.526422	0.132087	0.27467	0.2635	-0.194331	-0.0801974
LSAust260	-0.8897	-0.5122	-0.07299	1.244	-0.2106		LSAust2600	-0.736734	-0.347149	-0.0391486	0.5512	-0.0872605	0.0411772
LSAust260	-0.7762	-0.9972	-0.6963	1.081	-0.2852		LSAust2601	-0.642792	-0.675896	-0.373459	0.4791	-0.118181	-0.114942
LSAust260	-1.16	-0.6619	-0.4926	1.005	-0.5301		LSAust2606	-0.960199	-0.44865	-0.264181	0.4453	-0.219656	-0.045697
LSAust260	-0.329	-0.74	0.1924	1.908	-0.1197		LSAust2607	-0.272416	-0.501521	0.103174	0.8452	-0.049592	0.498838
LSAust261	-0.935	-0.1867	-0.2004	0.6502	-0.2486		LSAust2613	-0.774257	-0.126513	-0.107481	0.2881	-0.102993	0.61027
LSAust261	-0.6635	-0.3388	0.193	0.1689	0.1473		LSAust2614	-0.549451	-0.229645	0.103531	0.07485	0.0610454	0.795482
LSAust261	-1.068	-0.7872	-1.491	1.317	0.1047		LSAust2615	-0.884114	-0.533572	-0.799683	0.5837	0.0433719	0.0323267
LSAust261	-1.007	-0.5448	-0.9845	1.01	0.2241		LSAust2618	-0.833556	-0.36922	-0.528017	0.4473	0.0928538	0.173591
LSAust262	-0.8125	-0.6646	-0.554	1.495	-0.01939		LSAust2620	-0.67283	-0.450421	-0.297157	0.6622	-0.0080347	0.49931
LSAust262	-0.9693	-0.7355	-0.9952	0.6839	0.05566		LSAust2621	-0.802632	-0.49851	-0.533775	0.303	0.0230624	0.174491
LSAust262	-1.715	-0.7926	-0.801	0.9254	0.4184		LSAust2626	-1.42023	-0.537233	-0.429625	0.41	0.173361	-0.0716881
LSAust262	-0.4025	-0.7799	-0.3332	1.241	-1.082		LSAust2628	-0.333308	-0.528565	-0.178733	0.5496	-0.448361	0.665847
LSAust262	-1.267	-1.027	-1.169	0.5426	-0.2373		LSAust2629	-1.04904	-0.695886	-0.626908	0.2404	-0.0983109	0.0142454
LSAust263	-0.3723	-0.9383	0.8139	1.974	0.456		LSAust2630	-0.30829	-0.635928	0.436508	0.8744	0.188934	0.393431
LSAust263	-1.241	-0.6546	-1.282	2.169	-0.1251		LSAust2635	-1.02742	-0.443644	-0.687431	0.9608	-0.051838	0.503178
LSAust263	-0.9894	-0.4403	-1.136	1.829	-0.3024		LSAust2637	-0.819333	-0.298418	-0.609086	0.8104	-0.12531	0.0636779
LSAust263	-0.9474	-0.6501	-1.039	1.735	-0.5149		LSAust2639	-0.784522	-0.440646	-0.557106	0.7689	-0.213328	0.227285
LSAust264	-0.3434	-0.8521	0.04917	0.1534	0.614		LSAust2640	-0.284391	-0.57754	0.0263705	0.06795	0.254393	0.446164
LSAust264	-1.2	-0.3013	0.4522	0.4066	-0.6861		LSAust2642	-0.993509	-0.204237	0.242558	0.1801	-0.284296	0.215391
LSAust264	-1.39	-0.5822	-0.6354	1.141	0.1393		LSAust2648	-1.15124	-0.394625	-0.340815	0.5054	0.0577058	0.371097
LSAust265	-1.627	-0.7986	-1.02	1.199	0.3783		LSAust2657	-1.34758	-0.541245	-0.546958	0.5312	0.156732	0.100075
LSAust266	-0.5377	-0.7956	-0.04418	1.345	0.2323		LSAust2667	-0.445258	-0.539217	-0.023698	0.5958	0.0962498	0.262089
LSAust266	0.0173	-0.4081	-0.02338	2.636	-0.3511		LSAust2669	0.014325	-0.276607	-0.0125387	1.168	-0.145473	1.12833
LSAust267	-0.2944	-0.2784	-0.1751	2.066	-0.3332		LSAust2670	-0.243764	-0.188685	-0.0938989	0.9153	-0.13804	0.924207
LSAust267	-0.7601	-0.9241	0.03098	3.03	-0.4584		LSAust2672	-0.629388	-0.626335	0.0166146	1.343	-0.189929	0.306122
LSAust267	-1.012	-0.4104	-0.8949	2.522	0.03808		LSAust2673	-0.838168	-0.27819	-0.479964	1.117	0.0157782	0.424119
LSAust267	-1.412	-0.5533	-0.7415	0.7007	0.2908		LSAust2675	-1.16906	-0.374989	-0.397715	0.3104	0.120474	0.311582
LSAust267	-1.358	-0.6034	-0.7699	1.207	0.03965		LSAust2676	-1.12495	-0.408942	-0.412955	0.5349	0.0164295	0.560991
LSAust268	-1.332	-0.2902	0.2842	1.259	-0.2408		LSAust2684	-1.10336	-0.196687	0.152434	0.5577	-0.0997857	0.417174
LSAust268	-1.278	-0.5117	-0.7772	1.602	0.1141		LSAust2685	-1.05833	-0.346812	-0.416873	0.7097	0.0472596	0.669781
LSAust269	-0.9628	-1.148	-0.2212	1.533	0.702		LSAust2693	-0.797315	-0.777865	-0.118645	0.6794	0.290853	0.155062
LSAust269	-1.011	-0.06907	0.1721	1.166	0.4068		LSAust2696	-0.837008	-0.046812	0.0923255	0.5166	0.168573	0.792633
LSAust269	0.9819	-0.4574	-1.155	0.05128	-0.4198		LSAust2699	0.813127	-0.310023	-0.619434	0.02272	-0.173953	-0.225722
LSAust270	-0.8539	-0.008627	0.6624	0.3841	0.0629		LSAust2700	-0.70713	-0.005847	0.355256	0.1702	0.0260603	-0.140234
LSAust270	-0.6763	0.05107	0.2182	0.3284	-0.1734		LSAust2705	-0.560019	0.034614	0.11703	0.1455	-0.071833	0.357556
LSAust270	-0.8893	-0.3482	-0.4508	0.6268	-0.05055		LSAust2706	-0.736373	-0.236013	-0.241778	0.2777	-0.0209466	0.330514
LSAust270	-1.082	-0.3783	-0.4956	0.5512	0.1185		LSAust2707	-0.896178	-0.256372	-0.265816	0.2442	0.0490938	0.529104
LSAust271	-1.042	-0.5953	0.02791	1.176	0.1556		LSAust2711	-0.862657	-0.403481	0.0149686	0.5211	0.0644801	-0.202119
LSAust271	-0.8717	-0.5712	0.2074	1.208	0.2619		LSAust2712	-0.721861	-0.387115	0.111257	0.5353	0.108508	0.0697579
LSAust271	-0.9421	-0.5017	0.5535	1.14	0.216		LSAust2713	-0.780175	-0.340071	0.296843	0.5051	0.0894988	0.0154437
LSAust271	-1.331	-0.06707	1.246	0.4719	-0.5715		LSAust2715	-1.10234	-0.045462	0.668291	0.2091	-0.236807	0.306137
LSAust271	-1.451	-0.3373	0.8051	-0.3094	-0.5602		LSAust2717	-1.20196	-0.228633	0.431792	-0.1371	-0.232126	0.204315
LSAust271	-1.289	-0.5766	-0.2254	-0.06578	-0.6268		LSAust2719	-1.06764	-0.390828	-0.120893	-0.02915	-0.259695	0.0324077
LSBren273	-0.7244	0.4552	0.7128	1.783	0.4489		LSBren2732	-0.599896	0.308513	0.382317	0.7901	0.186	-0.136011
LSDora280	-1.004	-0.4985	-0.145	0.5751	-0.3169		LSDora2800	-0.830998	-0.337894	-0.0777596	0.2548	-0.131304	0.52784
LSDora283	-1.058	0.02123	-0.1363	-0.06124	0.4875		LSDora2837	-0.876253	0.014391	-0.0730862	-0.02713	0.202	-0.0094321
LSDora284	-1.121	0.04344	0.8708	-0.9551	0.5181		LSDora2843	-0.928045	0.029446	0.467055	-0.4232	0.214691	0.21075
LSDora284	-1.214	-0.125	-0.09792	0.6097	0.7717		LSDora2846	-1.00552	-0.084752	-0.0525198	0.2701	0.319757	0.201725
LSDora285	-1.431	-0.3689	-0.127	0.1742	0.1243		LSDora2855	-1.18525	-0.250009	-0.0681293	0.07718	0.0515062	-0.108097
LSDora285	-1.153	-0.08702	-0.03459	-0.1901	-0.1343		LSDora2856	-0.954499	-0.058979	-0.0185521	-0.08422	-0.0556494	-0.043049
LSDora286	-1.244	-0.1957	0.01755	-0.4131	-0.166		LSDora2862	-1.02988	-0.132625	0.0094117	-0.183	-0.0687913	0.0563094
LSDora286	-0.8373	0.1713	0.3844	-0.3065	-0.9004		LSDora2864	-0.693352	0.116111	0.206173	-0.1358	-0.37306	0.0296682
LSDora286	-1.027	-0.06243	-0.0207	0.09237	-0.7941		LSDora2865	-0.850044	-0.042313	-0.0111029	0.04093	-0.329041	0.275076
LSGerm291	-1.296	-0.405	0.3392	1.634	-0.05173		LSGerm2916	-1.07311	-0.274521	0.181952	0.7239	-0.0214326	0.443078
LSGerm292	-1.392	-0.2918	0.203	-1.118	0.2231		LSGerm2924	-1.1527	-0.197777	0.10887	-0.4952	0.0924444	0.0817645
LSGerm292	-1.389	-0.2288	0.5168	0.7262	-0.2582		LSGerm2926	-1.14994	-0.155077	0.277178	0.3218	-0.106998	0.0327566
LSGerm292	-1.272	-0.6539	-0.7637	1.12	-0.04282		LSGerm2928	-1.05364	-0.443206	-0.409625	0.496	-0.0177418	0.154969
LSGerm293	-1.226	-0.5511	-0.8542	0.6202	0.05101		LSGerm2934	-1.01513	-0.373554	-0.458132	0.2748	0.0211365	0.0314076
LSGerm293	-1.108	-0.2254	-0.4504	0.7519	0.5974		LSGerm2935	-0.917244	-0.152739	-0.241556	0.3331	0.247543	0.22718
LSGerm293	-1.175	-0.3243	-0.375	1.024	0.3513		LSGerm2936	-0.972618	-0.219821	-0.201118	0.4539	0.145578	0.689505
LSGerm295	-1.336	-0.2831	0.3941	0.4438	-0.129		LSGerm2950	-1.10645	-0.191874	0.211371	0.1966	-0.0534475	0.364829
LSGerm296	-1.375	-0.6135	-0.8787	0.9914	0.7919		LSGerm2961	-1.1383	-0.415831	-0.471264	0.4392	0.328117	0.162917
LSGerm296	-1.156	-0.5024	-0.5896	0.7784	0.1957		LSGerm2964	-0.95758	-0.340544	-0.316211	0.3449	0.0810719	0.511332
LSGerm296	-1.369	-0.6294	-0.8509	1.286	0.1176		LSGerm2965	-1.13348	-0.426614	-0.456381	0.5698	0.0487335	0.469301
LSGerm297	-1.18	-0.1247	0.305	-0.1676	0.1441		LSGerm2972	-0.977432	-0.084498	0.163593	-0.07428	0.0597108	0.363353
LSGerm297	-1.382	-0.4678	-0.1875	-0.2823	0.3667		LSGerm2973	-1.14441	-0.317077	-0.100557	-0.1251	0.15192	0.379299
LSGerm297	-0.5913	0.1773	-0.3859	-0.5152	0.03459		LSGerm2974	-0.489653	0.120171	-0.206953	-0.2282	0.0143332	0.137656
LSGerm297	-1.144	0.33	1.841	0.2681	-0.9102		LSGerm2975	-0.947	0.223667	0.987428	0.1188	-0.377114	0.25309
LSGerm297	-1.381	-0.5842	-0.7834	-0.06573	0.09674		LSGerm2976	-1.1432	-0.39597	-0.42017	-0.02912	0.0400839	0.139567
LSGerm297	-1.194	-0.4778	-0.6483	0.356	-0.3318		LSGerm2977	-0.989026	-0.323848	-0.347691	0.1577	-0.137488	0.351088
LSGerm297	-1.367	-0.2561	0.2208	1.064	-0.09247		LSGerm2978	-1.13222	-0.173548	0.118426	0.4714	-0.0383141	0.201299
LSGerm297	-1.202	-0.01277	0.8042	0.2987	-0.3819		LSGerm2979	-0.995125	-0.008653	0.431325	0.1324	-0.158253	0.24833
LSGerm298	-1.205	-0.496	-0.8823	1.011	0.7997		LSGerm2983	-0.997965	-0.336195	-0.473227	0.4479	0.331354	0.341595
LSGerm298	-1.51	-0.5827	-0.8757	1.161	0.5404		LSGerm2986	-1.25025	-0.394924	-0.469676	0.5142	0.22393	0.199226
LSGerm298	-1.437	-0.5609	-0.7692	0.8626	0.3753		LSGerm2987	-1.19002	-0.38018	-0.412538	0.3822	0.155487	0.167789
LSLamb299	-1.067	-0.3491	0.1741	-0.7702	-0.2782		LSLamb2993	-0.883864	-0.236612	0.0934027	-0.3413	-0.115253	0.111557
LSLamb299	-1.083	0.2845	1.078	-0.5887	1.133		LSLamb2994	-0.896726	0.1928	0.578227	-0.2608	0.469617	-0.444384
LSLamb299	-0.4648	0.03608	0.284	0.5536	0.3593		LSLamb2996	-0.384924	0.024457	0.152302	0.2453	0.148883	0.370601
LSLamb299	-0.3013	0.2793	0.4312	-0.007436	0.2783		LSLamb2997	-0.249512	0.189289	0.231256	-0.003294	0.115297	-0.0811921
LSLamb299	-0.8846	0.02529	-0.3697	-0.02734	1.073		LSLamb2998	-0.732557	0.017139	-0.198275	-0.01211	0.44453	0.228485
LSLamb299	0.6054	1.174	-0.5585	0.1998	0.8035		LSLamb2999	0.50135	0.796001	-0.299564	0.08853	0.33294	-0.231283
LSLamb300	0.279	0.6999	-0.2602	0.5372	0.9654		LSLamb3000	0.231005	0.474381	-0.139535	0.238	0.399991	0.287416
LSLamb300	1.003	0.6825	-1.183	-0.01604	1.296		LSLamb3001	0.830714	0.462563	-0.634732	-0.007105	0.537005	0.0792297
LSLamb300	0.7746	1.026	-1.056	0.2939	2.473		LSLamb3002	0.641395	0.695067	-0.566368	0.1302	1.02483	0.179555
LSLamb300	1.085	0.4566	-1.084	-0.7548	0.692		LSLamb3003	0.898303	0.309439	-0.581361	-0.3344	0.286716	-0.0116989
LSLamb300	0.8191	0.7244	-1.501	-0.3755	0.691		LSLamb3004	0.678311	0.490965	-0.804911	-0.1664	0.28633	0.108936
LSLamb300	-0.3375	0.05378	0.1664	-0.658	0.2087		LSLamb3005	-0.279473	0.036449	0.0892416	-0.2915	0.0864905	-0.0024494
LSLamb301	-0.8711	0.09768	0.652	-0.6078	0.6701		LSLamb3012	-0.72133	0.066203	0.349675	-0.2693	0.277664	-0.155176
LSLamb301	-0.4773	0.09259	0.7334	-1.171	-0.71		LSLamb3014	-0.395212	0.062752	0.393363	-0.5187	-0.294179	-0.228656
LSLamb301	0.739	0.4656	-0.1278	0.3915	0.9768		LSLamb3015	0.611919	0.315542	-0.0685348	0.1735	0.404733	0.349505
LSLamb305	0.2571	0.5615	-0.3191	0.2875	-0.2779		LSLamb3053	0.212918	0.380543	-0.171128	0.1274	-0.115146	0.340572
LSLamb305	-0.6328	0.2952	0.005112	0.01809	0.2279		LSLamb3054	-0.524046	0.200091	0.0027416	0.008017	0.0944448	0.191353
LSLamb305	-0.9733	0.1642	0.6498	0.01496	0.7621		LSLamb3055	-0.805963	0.111285	0.348513	0.006627	0.315756	0.0540157
LSLamb313	-1.084	-0.1672	-0.02545	0.4057	0.144		LSLamb3139	-0.89803	-0.113355	-0.0136512	0.1797	0.0596675	0.139102
LSLamb314	-0.3038	0.2152	-0.4545	-0.3945	0.2457		LSLamb3140	-0.251583	0.145865	-0.243749	-0.1748	0.101811	0.210938
LSLamb314	-0.906	0.0798	-0.1554	0.4557	0.3161		LSLamb3141	-0.750264	0.05409	-0.0833538	0.2019	0.130977	0.21434
LSLamb314	-0.8202	0.4552	0.5186	0.7268	0.6031		LSLamb3142	-0.679209	0.308546	0.278135	0.322	0.249881	0.691269
LSLamb317	-0.3409	0.3629	0.3743	-1.047	-0.4058		LSLamb3179	-0.282268	0.245953	0.200759	-0.4641	-0.168137	0.457869
LSLamb318	-0.6295	0.3057	-0.06457	1.621	-0.4447		LSLamb3180	-0.521284	0.207176	-0.0346306	0.7184	-0.184255	0.397839
LSLamb318	-0.4426	1.205	2.243	0.819	-0.7308		LSLamb3181	-0.366536	0.816508	1.20324	0.3629	-0.302811	0.928783
LSLamb318	-1.33	-0.4342	0.04041	-0.8728	0.331		LSLamb3183	-1.10109	-0.294286	0.0216737	-0.3867	0.137158	-0.166877
LSLamb319	-1.267	-0.2665	0.3491	-1.142	-0.6415		LSLamb3199	-1.04923	-0.180616	0.187253	-0.5058	-0.265815	-0.174626
LSLamb320	0.6648	0.5147	-0.8636	-0.08701	-2.317		LSLamb3207	0.550495	0.348864	-0.463189	-0.03855	-0.959961	0.13871
LSLamb320	-0.3274	0.438	0.8761	0.5585	-1.696		LSLamb3208	-0.271152	0.29685	0.469871	0.2474	-0.702537	0.271814
LSLamb320	-0.9746	0.1078	0.5519	-0.3584	-0.7019		LSLamb3209	-0.80701	0.073065	0.296034	-0.1588	-0.290828	0.19071
LSLamb321	-0.8405	-0.3419	-0.04652	0.2866	-0.3545		LSLamb3211	-0.696036	-0.231733	-0.0249499	0.127	-0.146871	0.0745894
LSLamb321	0.1649	0.2346	-0.6415	-0.3216	-1.68		LSLamb3212	0.136536	0.158974	-0.34405	-0.1425	-0.69606	-0.0016594
LSLamb321	-0.2291	0.5974	0.6822	-0.2658	-0.9685		LSLamb3213	-0.189676	0.404926	0.365908	-0.1177	-0.40131	0.156448
LSLamb321	-0.391	0.6133	0.4404	-0.2409	0.4778		LSLamb3214	-0.323821	0.415673	0.23623	-0.1067	0.197957	-0.112714
LSLamb321	-1.082	-0.1306	0.2562	-1.159	-0.5228		LSLamb3217	-0.896183	-0.088513	0.137416	-0.5134	-0.216633	-0.242403
LSLamb323	-0.8964	0.05453	0.6367	-0.2911	-0.3675		LSLamb3236	-0.74226	0.03696	0.341473	-0.129	-0.15229	0.0587339
LSLamb323	-0.8988	-0.03064	-0.02877	0.469	0.8566		LSLamb3238	-0.744313	-0.020767	-0.0154325	0.2078	0.354945	0.123322
LSLamb324	-1.114	-0.2114	-0.8115	0.8556	0.8304		LSLamb3240	-0.922494	-0.143311	-0.435228	0.3791	0.344086	0.22069
LSLamb324	-0.984	-0.0113	0.6575	0.8413	-1.346		LSLamb3243	-0.814867	-0.00766	0.352651	0.3727	-0.557851	0.227422
LSLamb324	-0.9351	0.03831	0.4911	0.8034	-1.037		LSLamb3245	-0.774372	0.025965	0.263397	0.356	-0.429831	0.317886
LSLamb327	-1.253	-0.3553	-0.6272	0.1965	-0.4602		LSLamb3270	-1.03757	-0.240823	-0.336382	0.08708	-0.190662	-0.218887
LSMace330	-1.096	0.1897	0.6793	-0.4632	0.8438		LSMace3301	-0.90735	0.12856	0.364346	-0.2052	0.349603	-0.279845
LSOgli330	-0.2946	0.4291	0.4429	-0.2234	-0.1589		LSOgli3303	-0.243955	0.290843	0.237573	-0.09898	-0.065859	-0.0014925
LSOgli330	0.08955	0.6588	1.073	0.8844	0.427		LSOgli3304	0.074152	0.446517	0.575283	0.3919	0.17693	-0.0646514
LSOgli330	-0.5716	0.4146	0.9844	0.451	0.3302		LSOgli3305	-0.473345	0.280976	0.527993	0.1998	0.1368	0.160076
LSOgli330	-0.8562	-0.4827	-0.4331	-0.7018	-0.1296		LSOgli3307	-0.709022	-0.327188	-0.232279	-0.311	-0.0537012	0.167974
LSOgli330	-1.07	-0.4325	-0.1995	-0.8192	-0.3262		LSOgli3308	-0.885916	-0.29314	-0.106998	-0.363	-0.135149	0.0661915
LSOgli332	-0.2249	0.2188	0.5702	0.06134	0.2312		LSOgli3320	-0.186273	0.148268	0.305824	0.02718	0.0957888	-0.221929
LSOgli332	-0.4225	0.1814	1.019	1.078	0.2565		LSOgli3321	-0.349838	0.122919	0.546724	0.4774	0.106288	-0.200851
LSOgli332	0.3128	0.1797	0.2424	0.6422	-0.7241		LSOgli3322	0.25906	0.121786	0.130024	0.2845	-0.30004	-0.0830849
LSSarc336	-0.4289	0.8895	1.155	0.2197	-0.3055		LSSarc3363	-0.355194	0.602883	0.619255	0.09734	-0.126572	0.0383771
LSSarc336	-0.1592	0.8457	0.7843	0.4637	-0.1572		LSSarc3366	-0.131829	0.573177	0.420642	0.2054	-0.0651171	0.047131
LSSarc337	0.01662	1.021	0.8136	0.3611	-0.4866		LSSarc3373	0.013765	0.691889	0.436379	0.16	-0.201629	-0.102295
LSSarc337	-0.5283	0.6949	1.315	-0.3181	-0.5821		LSSarc3374	-0.437489	0.470986	0.705166	-0.1409	-0.241185	0.124574
LSSarc337	-0.789	0.4178	1.262	-0.3387	-0.01741		LSSarc3375	-0.653343	0.283165	0.676925	-0.1501	-0.0072141	0.371188
LSSarc337	-0.7484	0.7224	1.798	-0.5846	-0.2391		LSSarc3376	-0.619732	0.489648	0.9646	-0.259	-0.0990549	0.229894
LSSarc337	-0.6691	0.8976	1.925	-0.8456	-0.3487		LSSarc3377	-0.554091	0.608393	1.03223	-0.3747	-0.144501	0.0220975
LSSarc337	-0.3497	1.306	2.223	-0.4384	0.8111		LSSarc3378	-0.289557	0.885284	1.19224	-0.1942	0.336092	0.115813
LSSarc337	-0.4072	1.403	2.537	0.5666	1.134		LSSarc3379	-0.337226	0.95102	1.36052	0.2511	0.470032	-0.297523
LSSarc338	-0.3308	1.239	1.951	-0.005532	1.083		LSSarc3380	-0.273951	0.839933	1.04656	-0.002451	0.448671	-0.306973
LSSarc338	-0.6285	0.4086	1.316	-0.8013	-0.2569		LSSarc3385	-0.520439	0.27695	0.70582	-0.355	-0.106455	-0.122931
LSSarc338	-0.9848	0.1177	0.5218	0.6645	0.04613		LSSarc3386	-0.815533	0.079767	0.27984	0.2944	0.019113	0.517082
LSSarc338	-0.6636	0.9737	2.617	-0.1839	-0.6451		LSSarc3388	-0.549519	0.659975	1.40386	-0.08148	-0.267275	0.338957
LSSarc339	-0.4206	0.6824	1.496	-0.1956	-0.5105		LSSarc3392	-0.348296	0.462491	0.80215	-0.08664	-0.211541	0.0744002
LSSarc339	-0.5284	0.5906	1.045	-0.2973	0.007548		LSSarc3393	-0.437553	0.400279	0.560557	-0.1317	0.0031276	0.291318
LSSarc339	-0.7611	0.5185	1.192	-0.06014	-0.1077		LSSarc3394	-0.630275	0.351443	0.639334	-0.02665	-0.0446343	0.49275
LSSarc339	-0.6554	0.7511	1.654	-0.2775	0.0642		LSSarc3395	-0.542731	0.509075	0.88726	-0.123	0.0266026	0.555169
LSSarc339	-0.694	1.006	3.169	-0.7532	-0.3473		LSSarc3396	-0.574706	0.682178	1.69956	-0.3337	-0.143901	0.507847
LSSarc339	-0.717	0.841	2.403	-0.4783	0.4261		LSSarc3397	-0.593712	0.570001	1.28894	-0.2119	0.176569	0.552184
LSSarc339	-0.5877	1.041	2.568	0.2353	0.6741		LSSarc3398	-0.486665	0.705404	1.37707	0.1043	0.279294	0.317208
LSSarc339	-0.6383	0.8129	1.512	0.0237	1.076		LSSarc3399	-0.528555	0.55095	0.810831	0.0105	0.445707	-0.0366209
LSSarc340	-0.8579	0.2696	0.6773	-0.2778	-0.1234		LSSarc3407	-0.71039	0.18271	0.363273	-0.1231	-0.0511379	0.253505
LSSarc340	-1.458	-0.6673	-1.036	0.5789	-0.1542		LSSarc3409	-1.20734	-0.452302	-0.555557	0.2565	-0.0638977	0.287589
LSSF_S341	-0.8452	-0.02961	-0.1701	1.826	0.183		LSSF_S3417	-0.699921	-0.020066	-0.091258	0.8091	0.0758059	0.3339
LSSF_S342	-1.622	-0.5883	-0.2663	-0.501	-0.04409		LSSF_S3421	-1.34316	-0.398753	-0.142832	-0.222	-0.0182684	-0.223
LSSF_S342	-1.434	-0.5183	-0.3988	0.649	-0.5344		LSSF_S3422	-1.18763	-0.351291	-0.21391	0.2875	-0.221417	0.549514
LSSF_S342	-0.8323	-0.5167	0.5611	1.086	-0.1746		LSSF_S3428	-0.689239	-0.35023	0.300967	0.481	-0.072357	0.295331
LSSF_S342	-0.8306	-0.3465	0.1319	2.479	0.177		LSSF_S3429	-0.687805	-0.234855	0.0707614	1.098	0.0733233	0.661976
LSSF_S343	-0.8346	-0.2553	0.2394	2.551	-0.03315		LSSF_S3430	-0.691156	-0.173021	0.128423	1.13	-0.0137338	0.0824034
LSSF_S343	-1.102	-0.7643	0.4447	0.9923	0.2017		LSSF_S3436	-0.912295	-0.518044	0.238511	0.4397	0.0835887	0.20148
LSSF_S343	-1.327	-0.383	-0.2287	1.351	0.4266		LSSF_S3438	-1.09851	-0.259603	-0.122654	0.5985	0.176778	0.204004
LSSF_S343	-1.112	-0.2411	0.134	1.192	0.4101		LSSF_S3439	-0.921135	-0.163415	0.0718904	0.5281	0.169906	0.351857
LSSF_S344	-1.238	-0.1858	0.7484	0.3125	-0.2692		LSSF_S3441	-1.02507	-0.125946	0.401425	0.1385	-0.111536	-0.121633
LSSF_S344	-1.266	-0.296	0.4179	0.01708	-0.5614		LSSF_S3442	-1.0481	-0.200626	0.224143	0.007567	-0.232598	-0.0301102
LSSwed346	-0.7189	-0.4372	0.03955	1.935	-0.1541		LSSwed3461	-0.595347	-0.296302	0.0212103	0.8575	-0.063839	0.0030134
LSSwed347	-0.8908	-0.02634	-0.4863	0.7829	-0.732		LSSwed3474	-0.737646	-0.017855	-0.260812	0.3469	-0.303312	0.139257
LSSwed348	-0.7822	0.4633	1.555	-0.05997	0.9944		LSSwed3480	-0.647762	0.313981	0.834205	-0.02657	0.412019	-0.201061
LSSwed350	-0.5677	-0.2988	0.3215	2.974	-1.107		LSSwed3501	-0.470113	-0.202514	0.172454	1.318	-0.458717	0.259118
LSTici351	-0.8026	0.1974	1.001	-0.06159	-0.2352		LSTici3518	-0.664644	0.133784	0.536855	-0.02729	-0.0974334	0.0926962
LSTici352	-0.8805	0.5507	2.346	-0.2723	-1.632		LSTici3520	-0.729109	0.373277	1.2584	-0.1206	-0.67605	0.481788
LSTici352	-1.372	-0.4999	-0.7506	0.573	0.393		LSTici3521	-1.13644	-0.338825	-0.402585	0.2539	0.162841	0.0167337
LSTici352	-1.404	-0.4736	-0.53	0.2374	0.4004		LSTici3522	-1.16272	-0.321024	-0.284249	0.1052	0.165902	0.335154
LSTici357	-0.4373	-0.1003	0.2199	0.5104	-0.6384		LSTici3574	-0.362105	-0.068014	0.117957	0.2262	-0.264515	0.30504
LSTici357	-0.8103	-0.1596	0.678	-0.4366	0.8685		LSTici3575	-0.671009	-0.108177	0.363633	-0.1935	0.359862	0.0995378
LSTici358	0.5391	0.5882	-0.6657	0.338	-0.5437		LSTici3581	0.446391	0.398687	-0.357047	0.1498	-0.225277	0.128375
LSTici358	0.586	0.5903	-0.6153	0.3979	-0.5709		LSTici3582	0.485279	0.400116	-0.330036	0.1763	-0.236546	0.176183
LSTici358	-0.7034	0.05494	-0.01228	1.112	-0.05526		LSTici3583	-0.58246	0.037234	-0.0065889	0.4926	-0.0228968	0.229032
LSTici358	-0.1801	0.4733	-0.4839	0.9176	-0.02283		LSTici3584	-0.149152	0.320769	-0.259554	0.4066	-0.0094606	0.350527
LSTici358	-0.01758	0.9298	-0.122	0.9464	0.3026		LSTici3585	-0.014554	0.630205	-0.0654358	0.4193	0.125394	0.482118
LSTici358	-0.08927	0.8264	-0.1563	0.6517	0.2381		LSTici3586	-0.073919	0.56014	-0.0838275	0.2887	0.09867	0.48595
LSTici358	-0.623	0.1662	-0.5852	0.5804	-0.04132		LSTici3589	-0.515932	0.112679	-0.313894	0.2571	-0.0171222	0.162082
LSTici359	0.2157	0.4587	-0.5948	-0.3891	-0.6226		LSTici3591	0.178653	0.31087	-0.31903	-0.1724	-0.257961	0.0950076
LSTici359	-0.06693	-0.9825	0.2363	1.323	-0.2976		LSTici3592	-0.055427	-0.665894	0.126724	0.5863	-0.123292	-0.287905
LSTici360	-1.377	-0.561	-0.8596	0.05671	0.3446		LSTici3608	-1.14067	-0.380199	-0.461071	0.02512	0.1428	-0.353933
LSTici360	-1.334	-0.6246	-0.742	-0.2039	0.2405		LSTici3609	-1.10499	-0.423325	-0.397982	-0.09036	0.0996466	-0.296113
LSTici361	-1.349	-0.6348	-0.7518	-0.05889	0.2928		LSTici3610	-1.11672	-0.430233	-0.403223	-0.02609	0.121308	-0.246123
LSTici361	-1.209	-0.5315	-0.9255	0.03408	0.1267		LSTici3611	-1.00079	-0.360215	-0.49639	0.0151	0.052495	-0.295691
LSTici361	-1.233	-0.4887	-0.8785	-0.1829	0.1844		LSTici3612	-1.021	-0.3312	-0.471179	-0.08105	0.0763952	-0.379728
LSTici361	-1.352	-0.5794	-0.9833	0.1233	0.3183		LSTici3613	-1.11945	-0.392676	-0.527395	0.05463	0.131895	-0.206978
LSTici361	-1.406	-0.5931	-1.08	0.3358	0.611		LSTici3614	-1.16466	-0.401965	-0.579297	0.1488	0.253155	-0.29482
LSTici361	-1.364	-0.5804	-0.9082	0.2135	0.4305		LSTici3615	-1.12916	-0.393408	-0.4871	0.09461	0.178382	-0.228929
LSTici361	-1.368	-0.5559	-0.9867	0.3154	0.3598		LSTici3616	-1.13307	-0.376765	-0.529235	0.1397	0.14906	-0.201303
LSTici361	-1.348	-0.5308	-1.01	0.2258	0.3637		LSTici3617	-1.11609	-0.35979	-0.541575	0.1	0.150713	-0.301694
LSTici361	-1.37	-0.5781	-0.855	0.06003	0.5727		LSTici3618	-1.13463	-0.391853	-0.458555	0.0266	0.237289	-0.374637
LSTici361	-1.395	-0.6278	-0.9667	-0.01528	0.281		LSTici3619	-1.15504	-0.425481	-0.518485	-0.006769	0.116423	-0.390403
LSTici362	-1.309	-0.5788	-0.9543	0.08103	0.3		LSTici3620	-1.08368	-0.392302	-0.511813	0.0359	0.124306	-0.348343
LSTici362	-1.295	-0.5895	-1.282	0.2087	-0.06801		LSTici3624	-1.07254	-0.399558	-0.687514	0.09249	-0.0281785	-0.575509
LSTici362	-1.156	-0.5599	-1.304	0.15	-0.2982		LSTici3625	-0.956952	-0.379479	-0.699262	0.06646	-0.123548	-0.588056
LSTici362	-1.169	-0.5889	-1.16	0.361	-0.09792		LSTici3626	-0.968101	-0.399169	-0.622229	0.16	-0.0405721	-0.558543
LSTici362	-1.201	-0.6144	-1.279	0.5848	-0.1044		LSTici3627	-0.994289	-0.416432	-0.68598	0.2591	-0.0432671	-0.517596
LSTici362	-1.289	-0.5995	-1.165	0.2881	0.1585		LSTici3628	-1.06755	-0.406312	-0.624763	0.1276	0.0656728	-0.562515
LSTici362	-1.429	-0.6373	-1.002	0.3411	0.1749		LSTici3629	-1.18321	-0.431937	-0.537529	0.1511	0.0724616	-0.528535
LSTici363	-1.331	-0.5729	-1.113	0.01228	0.4091		LSTici3630	-1.10254	-0.388276	-0.596701	0.005443	0.169492	-0.511264
LSTici363	-1.377	-0.6565	-1.049	0.02905	0.5767		LSTici3631	-1.14037	-0.444979	-0.562576	0.01287	0.238949	-0.425626
LSTici363	-1.411	-0.7069	-1.102	0.07139	0.3493		LSTici3632	-1.16806	-0.479124	-0.591273	0.03163	0.14474	-0.458059
LSTici363	-1.231	-0.4457	-0.9833	0.08914	0.4707		LSTici3633	-1.01933	-0.302085	-0.527398	0.0395	0.195047	-0.559219
LSTici363	-1.36	-0.5541	-0.9548	-0.02769	0.5463		LSTici3634	-1.12642	-0.375545	-0.512096	-0.01227	0.226353	-0.460631
LSTici363	-1.269	-0.5335	-1.126	-0.08928	0.3428		LSTici3635	-1.05106	-0.361621	-0.603951	-0.03956	0.142022	-0.460967
LSTici363	-1.164	-0.5654	-1.034	0.2625	0.1883		LSTici3636	-0.964084	-0.383229	-0.554361	0.1163	0.0780256	-0.303798
LSTici364	-0.8197	-0.7154	-1.709	0.671	-0.215		LSTici3642	-0.678816	-0.484876	-0.916728	0.2973	-0.0890975	-0.470097
LSTici364	-1.139	-0.8011	-1.531	0.2642	0.05967		LSTici3643	-0.943233	-0.542989	-0.821321	0.117	0.0247224	-0.498925
LSTici364	-1.202	-0.7173	-1.388	-0.3965	0.2529		LSTici3644	-0.995471	-0.48615	-0.744547	-0.1757	0.104806	-0.456643
LSTici364	-1.159	-0.6224	-1.533	-0.2808	-0.1122		LSTici3645	-0.959785	-0.421836	-0.822016	-0.1244	-0.0464715	-0.442516
LSTici364	-1.162	-0.6666	-1.496	-0.4044	-0.0458		LSTici3646	-0.962168	-0.451821	-0.802502	-0.1792	-0.0189764	-0.453935
LSTici364	-1.271	-0.8037	-1.34	-0.3583	0.3808		LSTici3647	-1.05277	-0.544701	-0.718654	-0.1587	0.157797	-0.441286
LSTici364	-1.279	-0.811	-1.338	-0.3412	0.3687		LSTici3648	-1.05871	-0.549651	-0.717645	-0.1512	0.15278	-0.444073
LSTici364	-1.261	-0.7451	-1.337	-0.3325	0.07108		LSTici3649	-1.04388	-0.505041	-0.7172	-0.1473	0.0294509	-0.409602
LSTici365	-1.077	-0.5579	-1.141	-0.7127	0.5426		LSTici3650	-0.891507	-0.378161	-0.611787	-0.3158	0.224831	-0.390996
LSTici365	-0.9881	-0.5431	-1.435	-0.6535	0.1391		LSTici3651	-0.81824	-0.368072	-0.769865	-0.2895	0.0576258	-0.402525
LSTici365	-0.9396	-0.5932	-1.833	-0.4461	-0.1878		LSTici3652	-0.778032	-0.402034	-0.98313	-0.1976	-0.077825	-0.493589
LSTici365	-1.378	-0.4644	-0.6077	-0.1785	0.8737		LSTici3653	-1.14124	-0.314754	-0.325915	-0.07909	0.362004	-0.48403
LSTici365	-1.319	-0.5348	-0.8852	0.1215	0.2895		LSTici3654	-1.09245	-0.362506	-0.47475	0.05384	0.11995	-0.454274
LSTici365	-1.248	-0.4596	-0.9209	-0.2952	0.6174		LSTici3655	-1.03352	-0.311505	-0.493896	-0.1308	0.255825	-0.638407
LSTici365	-1.162	-0.397	-0.9136	-0.3621	0.3705		LSTici3656	-0.961973	-0.26908	-0.490028	-0.1605	0.153521	-0.393409
LSTici365	-1.243	-0.5278	-1.232	-0.1154	0.04263		LSTici3657	-1.02959	-0.357762	-0.66075	-0.05112	0.017664	-0.465869
LSTici365	-1.173	-0.4672	-1.294	-0.02246	0.1224		LSTici3658	-0.97126	-0.316652	-0.694276	-0.00995	0.050711	-0.489978
LSTici365	-1.312	-0.5482	-1.065	-0.01588	0.3977		LSTici3659	-1.08619	-0.371569	-0.571369	-0.007038	0.164765	-0.329865
LSTici366	-1.3	-0.5137	-1.043	0.009318	0.3589		LSTici3660	-1.07655	-0.348191	-0.559342	0.004128	0.148694	-0.349376
LSTici366	-1.269	-0.5012	-0.9076	-0.09286	0.3413		LSTici3661	-1.05097	-0.339671	-0.486769	-0.04114	0.141396	-0.17139
LSTici366	-1.268	-0.4785	-0.8958	0.004184	0.3635		LSTici3662	-1.04972	-0.324327	-0.480486	0.001854	0.150629	-0.134658
LSTici366	-1.406	-0.5783	-0.7918	-0.1283	0.5631		LSTici3663	-1.16421	-0.39194	-0.424691	-0.05685	0.233326	-0.396192
LSTici366	-1.312	-0.4837	-0.7656	-0.1801	0.5042		LSTici3664	-1.08655	-0.327816	-0.410642	-0.07981	0.208917	-0.316454
LSTici366	-1.355	-0.547	-0.8922	0.05029	0.4659		LSTici3665	-1.1223	-0.370719	-0.47854	0.02228	0.193053	-0.265812
LSTici366	-1.143	-0.6239	-1.16	-0.7325	0.3602		LSTici3668	-0.946835	-0.422893	-0.622073	-0.3246	0.149254	-0.420137
LSTici366	-1.13	-0.6352	-1.229	-0.7527	0.2593		LSTici3669	-0.93534	-0.430513	-0.658922	-0.3335	0.107434	-0.454032
LSTici367	-1.277	-0.8445	-1.613	0.003328	0.2456		LSTici3670	-1.05766	-0.572381	-0.865205	0.001474	0.101748	-0.445333
LSTici367	-1.505	-0.8613	-1.371	1.434	-0.5006		LSTici3672	-1.24607	-0.583778	-0.73555	0.6352	-0.207431	-0.271052
LSTici367	-1.099	-0.9039	-0.7659	1.189	-0.01472		LSTici3673	-0.909702	-0.612667	-0.410808	0.5267	-0.006099	0.105622
LSTici367	-1.625	-0.6009	-1.013	0.6645	0.5227		LSTici3677	-1.34579	-0.407304	-0.543346	0.2944	0.216561	-0.715292
LSTici367	-1.434	-0.6223	-1.292	0.527	0.04914		LSTici3678	-1.18772	-0.421748	-0.693076	0.2335	0.0203592	-0.609166
LSTici367	-1.686	-0.842	-1.383	0.9243	0.4147		LSTici3679	-1.39653	-0.570685	-0.741727	0.4095	0.171815	-0.799174
LSTici368	-1.549	-0.7884	-1.301	0.9278	-0.1488		LSTici3680	-1.28231	-0.534358	-0.697656	0.4111	-0.0616647	-0.587974
LSTici368	-1.504	-0.7008	-1.276	0.4609	0.1336		LSTici3681	-1.24514	-0.474984	-0.68424	0.2042	0.0553743	-0.698448
LSTici368	-1.525	-0.7591	-1.418	0.7658	0.217		LSTici3682	-1.26281	-0.514517	-0.76077	0.3393	0.0899286	-0.511917
LSTici368	-1.458	-0.5427	-0.884	0.2459	0.433		LSTici3683	-1.20743	-0.367862	-0.474125	0.1089	0.179411	-0.406292
LSTici368	-1.557	-0.6218	-0.5612	0.1831	0.6109		LSTici3684	-1.28894	-0.421428	-0.300974	0.08112	0.253114	-0.236896
LSTici368	-1.498	-0.6023	-0.8055	0.2902	0.3608		LSTici3685	-1.24062	-0.408212	-0.432044	0.1286	0.149478	-0.327913
LSTici368	-1.579	-0.6067	-0.7483	0.2659	0.5586		LSTici3686	-1.30734	-0.411224	-0.40134	0.1178	0.231462	-0.557398
LSTici368	-1.496	-0.5352	-0.6423	0.3357	0.5994		LSTici3687	-1.23875	-0.362732	-0.34447	0.1487	0.248356	-0.368994
LSTici368	-1.475	-0.5425	-0.627	0.3163	0.6382		LSTici3688	-1.22107	-0.367682	-0.336299	0.1401	0.26445	-0.361358
LSTici368	-1.437	-0.5587	-0.6456	0.2433	0.5822		LSTici3689	-1.18971	-0.378659	-0.346254	0.1078	0.241218	-0.41768
LSTici369	-1.158	-0.9094	-1.016	1.279	-0.2264		LSTici3690	-0.958768	-0.616391	-0.544934	0.5665	-0.0937968	0.145556
LSTici369	-1.406	-0.7425	-1.424	0.8454	0.1551		LSTici3691	-1.16393	-0.503245	-0.763572	0.3746	0.0642775	-0.170116
LSTici369	-1.524	-0.4694	-0.7509	2.576	-0.1991		LSTici3692	-1.26175	-0.318133	-0.402768	1.141	-0.0824828	-0.733801
LSTici369	-1.378	-0.8491	-1.69	1.621	-0.7822		LSTici3694	-1.14074	-0.575529	-0.906375	0.7184	-0.324096	-0.221387
LSTici369	-0.8916	-0.822	-0.4624	1.287	0.1119		LSTici3695	-0.738278	-0.557114	-0.248015	0.5703	0.046376	0.134859
LSTici371	-0.9943	-0.4123	-0.6903	1.385	-0.3984		LSTici3714	-0.823391	-0.279448	-0.370217	0.6135	-0.165062	0.0678998
LSTici372	-1.467	-0.3737	-0.1272	-0.09533	0.6032		LSTici3725	-1.21447	-0.253256	-0.0682426	-0.04224	0.249922	0.00345
LSTici372	-0.8088	-0.6404	0.0736	0.7473	0.08353		LSTici3727	-0.66977	-0.434015	0.0394773	0.3311	0.0346102	0.430145
LSTici372	-1.313	-0.6381	-0.9934	1.195	-0.2215		LSTici3728	-1.08767	-0.432491	-0.532819	0.5293	-0.0917961	0.143591
LSTici377	-0.9042	0.01605	0.505	0.9226	-0.6811		LSTici3770	-0.748765	0.010879	0.27083	0.4088	-0.282228	-0.12451
LSTici377	-1.05	-0.2437	-0.4868	1.248	0.03904		LSTici3771	-0.869198	-0.165189	-0.261091	0.5529	0.0161759	0.510543
LSTici377	-1.265	-0.3365	-0.7591	0.7971	0.3496		LSTici3772	-1.04741	-0.228084	-0.407139	0.3532	0.144865	-0.0095645
LSTici377	-0.9227	-0.2813	-0.1679	0.08706	0.3774		LSTici3773	-0.764098	-0.190648	-0.090055	0.03857	0.156389	0.40418
LSTici379	-1.418	-0.4644	-0.482	0.7481	0.2775		LSTici3794	-1.17423	-0.314752	-0.258498	0.3314	0.114988	0.117179
LSTici379	-0.8723	0.02908	0.5262	1.027	-0.6325		LSTici3795	-0.722373	0.019712	0.282236	0.4552	-0.262092	-0.0910298
LSTici380	-1.151	-1.025	0.4881	0.03074	-0.1377		LSTici3805	-0.953138	-0.694592	0.261805	0.01362	-0.0570708	-0.146009
LSTici383	-0.5996	0.5282	-0.06989	0.7663	-0.1217		LSTici3831	-0.496501	0.358031	-0.0374839	0.3395	-0.0504323	-0.379012
LSTici383	-0.6008	0.2911	-0.5954	1.077	-0.4701		LSTici3832	-0.497532	0.197325	-0.319332	0.4772	-0.194774	-0.317524
LSTici383	-0.6986	0.2859	-0.7023	0.7745	-0.09441		LSTici3833	-0.578519	0.193753	-0.376682	0.3432	-0.0391169	-0.63863
LSTici383	-0.6729	0.3112	-0.4878	1.058	-0.3227		LSTici3834	-0.55719	0.210932	-0.26165	0.4686	-0.133689	-0.405899
LSTici383	-0.6429	0.328	-0.5046	1.416	-0.4091		LSTici3836	-0.532364	0.222344	-0.27066	0.6273	-0.16951	-0.616794
LSTici384	-0.2824	0.05653	-0.218	1.116	0.3259		LSTici3845	-0.233865	0.038314	-0.116932	0.4947	0.135015	0.339668
LSTici386	0.7925	0.8761	-1.041	0.3453	-0.1418		LSTici3860	0.656254	0.59379	-0.558532	0.153	-0.0587723	0.23419
LSTici386	0.2349	0.3641	-0.5055	0.6873	0.2144		LSTici3861	0.194514	0.246787	-0.271109	0.3045	0.0888199	0.34787
LSTici386	-0.9796	-0.04508	0.2471	-0.1248	-0.5821		LSTici3864	-0.811189	-0.030556	0.132545	-0.05529	-0.241201	-0.0167012
LSTici389	-0.5017	0.8894	2.171	-0.952	0.4285		LSTici3895	-0.415425	0.602832	1.16445	-0.4218	0.17754	-0.0675944
LSTici393	-0.7336	0.06012	0.4439	-0.8696	-0.467		LSTici3931	-0.607513	0.040745	0.238106	-0.3853	-0.193505	-0.0886554
LSTici393	-1.233	-0.005398	0.3626	-0.07095	0.1859		LSTici3932	-1.02087	-0.003659	0.194482	-0.03143	0.0770163	-0.31861
LSTici393	-0.02143	0.3873	0.4703	1.274	0.1404		LSTici3933	-0.017746	0.262501	0.252259	0.5643	0.0581845	0.285374
LSTici395	-1.305	-0.4643	-0.1724	-1.03	-0.2152		LSTici3951	-1.08096	-0.314682	-0.092477	-0.4565	-0.0891774	-0.231222
LSTici395	-1.256	-0.2268	0.4017	-1.261	-0.4301		LSTici3952	-1.03984	-0.15374	0.215444	-0.5587	-0.178214	-0.200279
LSTici396	-1.369	-0.48	0.05947	-1.096	-0.7507		LSTici3960	-1.13353	-0.325302	0.0318992	-0.4854	-0.31103	-0.265547
LSTici396	-1.371	-0.4221	0.422	-1.031	-1.296		LSTici3962	-1.13552	-0.286113	0.226326	-0.4569	-0.537034	-0.230822
LSTici396	-1.521	-0.5663	-0.0281	-0.9047	-0.2524		LSTici3963	-1.25911	-0.383793	-0.0150698	-0.4009	-0.10456	-0.239059
LSTici396	-1.339	-0.4303	-0.08291	-1.167	0.2129		LSTici3967	-1.10876	-0.291676	-0.0444711	-0.5173	0.0882244	-0.168719
LSTici398	-1.199	-0.6951	-0.6057	-0.9171	0.4347		LSTici3987	-0.993152	-0.471123	-0.324877	-0.4063	0.18012	0.210041
LSTici399	-0.3975	-0.1126	0.02628	-0.8757	0.4908		LSTici3995	-0.329177	-0.076343	0.0140979	-0.388	0.203345	0.383413
LSTici401	-1.137	-0.5073	-0.5267	-1.067	0.2745		LSTici4011	-0.941663	-0.343869	-0.282511	-0.4727	0.113754	0.0226981
LSTici403	-1.067	0.1159	0.9619	-0.6291	-0.373		LSTici4032	-0.883875	0.078585	0.515899	-0.2787	-0.154555	0.085705
LSTici403	-1.036	-0.1193	0.1337	-0.008855	0.4546		LSTici4033	-0.857796	-0.080891	0.0717309	-0.003923	0.188356	0.212792
LSTici403	-0.9382	0.34	1.11	-0.206	0.8149		LSTici4034	-0.776943	0.230419	0.595144	-0.09127	0.337641	0.0578031
LSTici406	-0.5752	0.7479	1.654	-1.135	-0.9039		LSTici4064	-0.476281	0.5069	0.887075	-0.5031	-0.374543	-0.112092
LSTici407	-0.6387	0.5162	1.969	-0.6024	-0.4326		LSTici4077	-0.528913	0.349869	1.05604	-0.2669	-0.179237	0.0056111
LSTici408	-0.4983	0.196	1.527	-1.19	-0.7848		LSTici4081	-0.412658	0.132846	0.81909	-0.5273	-0.325159	0.207814
LSTici409	-1.012	0.1089	0.9489	-0.1438	-0.6254		LSTici4099	-0.838165	0.073809	0.508948	-0.0637	-0.259131	0.273906
LSTici410	-1.45	-0.7586	-0.2328	-1.541	-0.9159		LSTici4101	-1.20054	-0.514145	-0.124847	-0.6828	-0.379499	-0.232551
LSTici410	-0.8984	-0.5428	-0.5006	-0.8818	-0.622		LSTici4102	-0.743978	-0.367892	-0.268522	-0.3907	-0.257733	-0.120586
LSTici410	-1.194	-0.5622	-0.5167	-0.7752	-0.1143		LSTici4103	-0.988552	-0.381055	-0.277156	-0.3435	-0.0473469	-0.168737
LSTici410	-1.269	-0.8488	-0.5427	-1.474	-0.4644		LSTici4104	-1.05065	-0.575289	-0.291073	-0.6529	-0.192411	-0.0349553
LSTici410	-1.332	-0.4918	0.1926	-1.752	-0.8731		LSTici4105	-1.10272	-0.333302	0.103274	-0.7761	-0.361776	-0.0867014
LSTici410	-1.416	-0.4471	0.4288	-1.872	-0.6122		LSTici4107	-1.17286	-0.303065	0.230002	-0.8295	-0.253643	-0.0180453
LSTici410	-1.359	-0.2818	0.6087	-1.75	-0.8819		LSTici4108	-1.12568	-0.190979	0.326481	-0.7755	-0.365424	-0.15915
LSTici410	-0.5486	-0.3901	-0.9525	-0.6552	-0.9528		LSTici4109	-0.454311	-0.264374	-0.510869	-0.2903	-0.394777	-0.141194
LSTici411	-1.387	-0.4596	0.4655	-2.18	-0.6437		LSTici4111	-1.14845	-0.311525	0.249677	-0.9658	-0.2667	0.0944481
LSTici411	-0.8979	-0.7416	-0.8968	-1.086	-0.6875		LSTici4112	-0.743562	-0.502611	-0.481006	-0.4811	-0.28485	-0.107609
LSTici411	-1.479	-0.6601	0.3069	-2.169	-0.9013		LSTici4113	-1.22445	-0.447392	0.164606	-0.9611	-0.373449	-0.0355923
LSTici411	-1.336	-0.89	-0.7194	-1.54	-0.6821		LSTici4115	-1.10632	-0.603221	-0.385854	-0.6823	-0.282608	-0.0942134
LSTici411	-1.447	-0.5725	0.3267	-1.981	-0.7656		LSTici4117	-1.19783	-0.388012	0.175223	-0.8775	-0.317212	-0.109157
LSTici411	-1.189	-0.5751	0.5617	-1.827	-0.6793		LSTici4119	-0.984199	-0.389794	0.301286	-0.8095	-0.281462	0.186169
LSTici412	-1.545	-0.8643	-0.2864	-1.663	-0.1161		LSTici4120	-1.27897	-0.585786	-0.153635	-0.7367	-0.0481053	0.0817968
LSTici412	-1.06	-0.7754	-0.7495	-1.054	-0.2265		LSTici4122	-0.878161	-0.525536	-0.402019	-0.467	-0.0938608	-0.0009514
LSTici412	-1.284	-0.3724	0.4093	-1.919	-0.8776		LSTici4123	-1.0629	-0.252437	0.21955	-0.85	-0.363636	-0.0068072
LSTici412	-0.8366	-1.064	-0.142	-1.459	-0.6157		LSTici4125	-0.692814	-0.720852	-0.0761732	-0.6466	-0.255128	-0.198029
LSTici412	-1.463	-0.4907	0.1567	-1.326	-0.4048		LSTici4127	-1.21187	-0.332568	0.0840222	-0.5877	-0.167725	-0.128487
LSTici413	-0.6463	-0.3843	-0.1676	-1.166	-0.228		LSTici4131	-0.535209	-0.260489	-0.0899039	-0.5166	-0.0944714	-0.0469297
LSTici413	0.1567	-0.04768	-0.2775	-1.113	-1.172		LSTici4137	0.129774	-0.032313	-0.148847	-0.4933	-0.48557	-0.115802
LSTici413	-1.395	-0.3932	-0.2831	-0.3884	-0.4733		LSTici4138	-1.15546	-0.2665	-0.15183	-0.1721	-0.196124	-0.388836
LSTici414	-1.342	-0.4686	0.03717	-1.026	-0.4673		LSTici4140	-1.11104	-0.317603	0.0199342	-0.4545	-0.193638	-0.136114
MEAter414	0.9488	-0.5428	0.1307	-1.362	-0.3147		MEAter4145	0.785671	-0.367875	0.0701125	-0.6033	-0.130401	0.272531
MEBasi415	-1.151	-0.1683	0.06024	-0.4872	-0.5243		MEBasi4153	-0.953173	-0.114062	0.0323083	-0.2158	-0.21726	0.35232
MEBasi415	-1.239	-0.1418	0.6864	-1.076	-0.5931		MEBasi4157	-1.02593	-0.096138	0.368155	-0.4769	-0.24575	0.0527627
MEBasi418	-1.166	-0.008659	0.9004	-1.09	-0.5383		MEBasi4186	-0.96545	-0.005869	0.482939	-0.4829	-0.223031	-0.0272446
MEBasi419	-1.111	-0.3416	0.03013	-1.161	-0.4606		MEBasi4191	-0.920011	-0.231538	0.0161588	-0.5144	-0.190859	0.160122
MEGree428	-0.6802	0.2627	0.9319	0.1875	0.2453		MEGree4281	-0.563259	0.178072	0.499823	0.08307	0.101636	0.130862
MEGree428	-0.9527	0.1885	0.9466	-0.2158	0.1219		MEGree4282	-0.788931	0.127763	0.50771	-0.0956	0.0505039	0.222856
MEGree428	-0.8321	-0.4641	1.543	0.2076	0.4915		MEGree4284	-0.689085	-0.31459	0.827785	0.09199	0.20366	0.154389
MEGree430	-1.094	-0.0865	-0.06943	0.5007	-0.1856		MEGree4303	-0.905668	-0.058631	-0.0372395	0.2218	-0.076889	0.143347
MEGree430	-1.295	-0.1017	0.6461	-1.442	0.07851		MEGree4305	-1.07248	-0.068952	0.346555	-0.6389	0.0325304	0.482101
MELazi436	0.4637	0.6492	0.2699	0.5234	0.82		MELazi4361	0.383968	0.440037	0.144753	0.2319	0.339754	0.435883
MEMace436	0.9345	1.176	-0.9336	0.4436	0.4049		MEMace4365	0.773836	0.796743	-0.500717	0.1966	0.167755	0.036516
MEMace436	-0.5153	0.5222	1.087	-0.003956	0.05145		MEMace4366	-0.426708	0.353907	0.582942	-0.001753	0.0213184	0.301482
MEMace436	0.01873	1.149	-0.03678	0.6843	1.929		MEMace4367	0.015509	0.778537	-0.0197294	0.3032	0.799382	-0.0411424
MEMace436	-0.7098	0.375	0.5279	-0.4288	-0.4081		MEMace4369	-0.5878	0.254133	0.283158	-0.19	-0.169082	0.123237
MEMoli437	-0.9932	0.03333	-0.113	0.3795	-0.2237		MEMoli4374	-0.822413	0.022587	-0.0606012	0.1681	-0.0926899	0.115943
MEMoli438	-0.6563	0.323	0.9311	-0.2208	-0.5126		MEMoli4386	-0.543486	0.218932	0.499395	-0.09783	-0.212378	0.14762
MEMont439	-0.5556	0.5163	1.112	-0.4394	-0.6018		MEMont4391	-0.460112	0.349966	0.596416	-0.1947	-0.249333	-0.252078
MEMont439	-1.031	-0.0108	0.687	-0.9596	-1.01		MEMont4392	-0.854131	-0.007322	0.368459	-0.4251	-0.418598	-0.204754
MEMont439	-0.4805	1.14	1.788	1.244	0.02764		MEMont4394	-0.397856	0.77269	0.95906	0.551	0.0114516	-0.135417
MEMont439	-0.9331	0.4646	1.034	0.008206	0.6857		MEMont4395	-0.772712	0.31488	0.554395	0.003636	0.284127	-0.232343
MEMont440	0.436	1.088	-0.4023	-0.7513	2.985		MEMont4400	0.36107	0.737566	-0.215769	-0.3329	1.23667	-0.187792
MEMont440	-1.128	-0.09062	0.5452	-0.3963	-0.1142		MEMont4402	-0.934348	-0.061418	0.29243	-0.1756	-0.04731	0.182892
MEMont440	-0.8006	0.3403	1.687	-1.702	-0.7457		MEMont4405	-0.662974	0.23067	0.904907	-0.7542	-0.308975	0.637145
MEMont440	-0.9372	0.3102	1.716	-0.8255	-0.5864		MEMont4407	-0.776088	0.210239	0.920361	-0.3658	-0.242974	0.498048
MEMont441	-0.8712	0.2249	0.7052	-0.1265	-0.4146		MEMont4412	-0.721432	0.152452	0.378213	-0.05604	-0.17177	0.130864
MEMont441	-0.9996	0.008124	0.007592	-0.143	0.4792		MEMont4416	-0.827766	0.005506	0.0040721	-0.06335	0.198553	-0.0548976
MEMont441	1.092	0.6111	-1.057	1.031	-1.67		MEMont4418	0.904673	0.41417	-0.567088	0.4567	-0.69206	-0.26662
MEMont441	-0.5331	0.3106	0.6487	0.7482	-0.1762		MEMont4419	-0.441429	0.210486	0.347907	0.3315	-0.0730031	0.17579
MEMont442	-0.3901	0.9492	1.485	1.005	-0.5062		MEMont4425	-0.323011	0.643334	0.796244	0.4452	-0.209758	0.42243
MEMont442	-0.4174	0.7938	1.384	0.04855	-1.161		MEMont4427	-0.345612	0.538029	0.74244	0.02151	-0.480867	-0.0179393
MEReno443	0.7388	-0.8755	0.4211	0.4053	1.802		MEReno4430	0.611829	-0.59338	0.225868	0.1796	0.746806	0.249144
MESang443	-0.2569	0.4763	0.9068	0.7129	0.07456		MESang4436	-0.212769	0.322829	0.48635	0.3158	0.0308916	0.528891
MESang443	0.7529	0.003148	-0.4488	-0.8059	-0.4059		MESang4437	0.623493	0.002134	-0.240725	-0.3571	-0.168172	0.192066
MESang443	0.1691	0.05284	0.08466	-0.02352	0.5282		MESang4438	0.140056	0.035816	0.0454079	-0.01042	0.218852	0.536779
MESang443	0.9688	-0.08434	-1.046	-0.7603	0.1045		MESang4439	0.802258	-0.057162	-0.561243	-0.3368	0.0433167	0.553408
MESici448	-0.004737	0.8375	-0.3561	0.8801	-0.374		MESici4488	-0.003923	0.567639	-0.190996	0.3899	-0.154958	-0.237929
MESpai449	-0.7119	-0.03258	0.2828	-0.1031	-0.2438		MESpai4491	-0.589474	-0.022082	0.151683	-0.04567	-0.101013	0.317144
METeve453	-0.5862	0.5554	1.3	0.5342	-1.044		METeve4539	-0.485385	0.376443	0.697289	0.2367	-0.432779	0.313382
PAdda4541	0.9373	0.9936	-1.119	-0.1653	-1.088		PAdda4541	0.776201	0.673462	-0.600294	-0.07325	-0.450844	-0.223646
PAdda4542	1.01	0.4581	-0.7307	-0.7404	-0.495		PAdda4542	0.836078	0.310499	-0.391903	-0.328	-0.205091	0.325615
PAdda4543	1.073	1.145	-1.153	0.6839	-4.144		PAdda4543	0.888446	0.776246	-0.618399	0.303	-1.71696	0.189114
PAdda4544	1.018	1.223	-1.354	0.8153	-2.947		PAdda4544	0.842857	0.828806	-0.726351	0.3612	-1.22095	0.471374
PAdda4545	1.023	1.236	-1.174	0.8447	-2.211		PAdda4545	0.847011	0.838069	-0.629572	0.3742	-0.916244	0.419686
PAdda4546	0.8625	1.239	-0.962	0.9166	-1.925		PAdda4546	0.714189	0.839991	-0.515949	0.4061	-0.797492	0.499111
PAdda4547	0.6626	1.117	-0.5452	0.9997	-1.969		PAdda4547	0.548705	0.757409	-0.292415	0.4429	-0.815638	0.473181
PAdda4550	0.6014	1.12	-0.3079	0.2686	-1.438		PAdda4550	0.49798	0.758842	-0.16513	0.119	-0.595642	-0.156344
PAdda4552	0.7022	1.057	-0.9508	0.4902	-2.453		PAdda4552	0.581492	0.716255	-0.509982	0.2172	-1.01645	0.268314
PAdda4554	0.8973	1.477	-0.6253	0.7895	-1.832		PAdda4554	0.74307	1.0008	-0.3354	0.3498	-0.758971	0.346257
PAdda4555	0.7642	0.7979	-0.6084	0.419	-1.377		PAdda4555	0.632856	0.540791	-0.32634	0.1856	-0.570713	0.211386
PAdda4556	0.9529	1.242	-1.137	0.8256	-2.391		PAdda4556	0.78907	0.841971	-0.609849	0.3658	-0.99088	0.323597
PAdda4557	0.7805	1.248	-0.8144	1.044	-2.216		PAdda4557	0.646293	0.846104	-0.436811	0.4624	-0.918006	0.0848642
PAdda4558	0.8344	1.014	-0.9093	0.5083	-1.331		PAdda4558	0.690937	0.687053	-0.4877	0.2252	-0.551427	0.538341
PAdda4559	0.3645	1.084	0.1456	0.4599	0.3076		PAdda4559	0.301854	0.734467	0.0781097	0.2038	0.12747	0.0583738
PAdda4560	0.7384	1.244	-0.7794	0.07531	-0.7161		PAdda4560	0.611495	0.84319	-0.418029	0.03337	-0.296695	-0.0798785
PAdda4561	0.6827	1.526	-1.11	1.581	-2.587		PAdda4561	0.565307	1.03442	-0.595252	0.7004	-1.07198	-0.0269568
PAdda4562	0.8585	1.28	-0.9713	0.7827	-2.89		PAdda4562	0.710943	0.867643	-0.520975	0.3468	-1.19759	0.0318486
PAdda4563	0.64	0.8929	-0.88	-0.007662	-1.233		PAdda4563	0.529976	0.605187	-0.471982	-0.003395	-0.510955	-0.113429
PAdda4564	0.7005	1.443	-1.348	1.513	-3.639		PAdda4564	0.580046	0.97807	-0.723015	0.6703	-1.50767	0.310161
PAdda4565	0.8737	1.158	-0.7394	0.731	-2.763		PAdda4565	0.723464	0.785174	-0.396588	0.3239	-1.14467	0.008698
PAdda4566	0.7356	0.9258	-0.8665	0.19	-1.87		PAdda4566	0.609099	0.627493	-0.464753	0.08419	-0.775011	0.129227
PAdda4567	0.6474	1.687	-0.188	1.364	-0.4804		PAdda4567	0.536122	1.14364	-0.100818	0.6041	-0.199054	-0.531985
PAdda4568	0.817	1.058	-0.9121	1.039	-1.286		PAdda4568	0.676542	0.716827	-0.489228	0.4604	-0.532827	-0.507402
PAdda4569	0.8208	1.489	-1.38	1.435	-3.369		PAdda4569	0.679666	1.00922	-0.740272	0.636	-1.39594	0.32976
PAdda4570	0.6344	0.9297	-1.019	0.3949	-1.548		PAdda4570	0.52535	0.630124	-0.546387	0.175	-0.64131	0.473145
PAdda4571	0.9421	1.272	-0.9611	0.7802	-3.385		PAdda4571	0.780121	0.861865	-0.515464	0.3457	-1.40262	-0.30658
PAdda4572	0.7834	1.064	-0.6254	0.5638	-1.42		PAdda4572	0.648682	0.720957	-0.33541	0.2498	-0.588538	-0.0363298
PAdda4576	0.1473	1.368	1.165	-0.4269	-0.4441		PAdda4576	0.121936	0.926921	0.624966	-0.1891	-0.183997	-1.58041
PAdda4578	0.5021	1.324	-0.5386	0.01347	-1.992		PAdda4578	0.415742	0.89758	-0.288867	0.00597	-0.825229	-0.867023
PAdda4580	0.8621	1.324	-0.9584	0.9517	-3.022		PAdda4580	0.713914	0.897389	-0.514049	0.4217	-1.25225	-0.298202
PAdda4581	0.7262	1.027	-0.9589	0.1134	-0.7754		PAdda4581	0.601315	0.695926	-0.514288	0.05026	-0.321274	-0.161853
PBren4587	0.6184	0.9764	-0.05654	0.666	-0.4354		PBren4587	0.512093	0.66179	-0.0303225	0.2951	-0.180396	0.342329
PChin4590	1.184	0.9664	-1.366	0.5774	-2.871		PChin4590	0.98054	0.654984	-0.732708	0.2558	-1.18939	0.539308
PLamb4605	-0.3171	1.167	2.024	-0.6333	1.877		PLamb4605	-0.262548	0.791169	1.0855	-0.2806	0.777748	-1.12686
PLamb4610	1.186	0.3473	-1.438	-0.6068	1.398		PLamb4610	0.981906	0.235397	-0.771014	-0.2688	0.579266	0.612338
PLamb4614	1.061	1.051	-0.9815	0.453	-0.6404		PLamb4614	0.87838	0.712016	-0.526414	0.2007	-0.265342	-0.194616
PLamb4615	1.001	1.175	-0.8828	0.2719	-0.1273		PLamb4615	0.828941	0.796707	-0.473508	0.1205	-0.0527301	-0.432304
PLamb4616	0.8709	1.021	-0.4273	-0.1893	-0.1109		PLamb4616	0.721201	0.691733	-0.229201	-0.08385	-0.0459611	-0.0984873
PLamb4617	0.8897	0.9211	-0.7665	-0.7616	0.5546		PLamb4617	0.736774	0.624322	-0.411124	-0.3374	0.2298	0.36743
PLamb4621	0.6045	1.012	-0.4855	0.1179	-0.2316		PLamb4621	0.500576	0.685672	-0.260385	0.05225	-0.0959491	0.0729633
PLamb4622	0.6383	0.96	-0.4002	0.4369	-0.9469		PLamb4622	0.528564	0.650646	-0.214654	0.1936	-0.392344	-0.213475
PLamb4623	0.4376	0.9751	-0.439	0.1741	0.8922		PLamb4623	0.362383	0.660918	-0.235461	0.07715	0.369669	0.317483
PLamb4624	0.02274	0.9939	-0.4354	0.934	1.125		PLamb4624	0.018829	0.673631	-0.23354	0.4138	0.466315	-0.0994984
PLamb4625	0.7359	1.435	-0.7412	0.1624	2.175		PLamb4625	0.60937	0.972919	-0.397524	0.07197	0.90103	-0.422924
PLamb4626	0.8828	0.992	-0.8246	-0.3564	1.605		PLamb4626	0.731059	0.672329	-0.442256	-0.1579	0.664867	0.202726
PLamb4627	0.8472	1.031	-0.9791	-0.1641	0.2703		PLamb4627	0.701571	0.698692	-0.525127	-0.07271	0.111999	0.101675
PLamb4628	0.7691	0.9059	-0.5985	-0.1786	0.5029		PLamb4628	0.636906	0.613984	-0.321015	-0.07911	0.208363	-0.0933903
PLamb4640	0.5774	1.652	0.342	1.257	0.8964		PLamb4640	0.478136	1.11948	0.183454	0.557	0.371404	-0.87031
PLamb4642	0.5704	1.365	0.01737	0.08584	-0.3569		PLamb4642	0.472358	0.92542	0.009318	0.03803	-0.147868	-0.54338
PLamb4643	0.5083	1.117	-0.02149	0.1609	1.559		PLamb4643	0.420941	0.7568	-0.0115285	0.07127	0.64611	-0.204232
PMarc4669	0.8682	0.9888	-0.7233	0.09758	0.139		PMarc4669	0.71892	0.670166	-0.387922	0.04323	0.0576098	-0.832859
PMarc4671	0.7183	1.193	-0.4953	0.6875	1.741		PMarc4671	0.594785	0.808763	-0.265657	0.3046	0.721341	-0.280252
PMarc4672	0.9272	1.153	-0.8352	0.2778	0.2125		PMarc4672	0.767826	0.781373	-0.447962	0.1231	0.0880315	-0.575723
PMarc4673	0.6456	1.188	-0.09672	-0.1041	0.2243		PMarc4673	0.53461	0.805464	-0.0518741	-0.04611	0.0929377	-0.197855
PMarc4674	0.5129	0.755	-0.5037	-0.4354	0.8179		PMarc4674	0.424752	0.511732	-0.270158	-0.1929	0.338896	-0.19005
PMarc4675	0.411	1.134	-0.1177	-0.06148	0.5691		PMarc4675	0.340328	0.768694	-0.0631099	-0.02724	0.23582	-0.319954
PMarc4676	0.547	1.067	-0.4961	-0.4526	0.7291		PMarc4676	0.452967	0.723317	-0.2661	-0.2005	0.302079	-0.355698
PMarc4677	0.7997	1.278	-0.782	0.2897	0.9715		PMarc4677	0.662228	0.865995	-0.419444	0.1284	0.402521	-0.517357
PMarc4679	0.4979	1.371	-0.4787	0.4122	-0.2776		PMarc4679	0.412318	0.929249	-0.256729	0.1826	-0.11501	-0.535223
PMarc4680	0.239	1.327	0.4328	0.4678	-0.09895		PMarc4680	0.197914	0.899273	0.232123	0.2073	-0.0409993	-0.645514
PMarc4681	0.4465	1.414	-0.05795	1.04	-0.1117		PMarc4681	0.369703	0.958084	-0.0310807	0.4606	-0.0462938	-0.317993
PMont4682	-0.5049	0.9155	1.551	-0.2729	-0.1883		PMont4682	-0.418122	0.620506	0.83211	-0.1209	-0.0780151	0.10461
PMont4683	-0.8462	0.5887	1.758	-0.09015	-0.4796		PMont4683	-0.700689	0.398985	0.942662	-0.03994	-0.198715	0.0964524
PMont4684	-0.5781	0.8411	2.082	0.786	-0.2921		PMont4684	-0.478704	0.570086	1.11671	0.3483	-0.121033	0.0560511
PMont4685	-1.106	0.3513	1.527	0.4802	-0.6169		PMont4685	-0.915899	0.238128	0.819008	0.2127	-0.255613	0.206313
PMont4686	0.3157	1.114	-0.4625	0.8928	0.6077		PMont4686	0.261427	0.755335	-0.248061	0.3956	0.251804	-0.0635149
POfan4689	0.6392	1.295	-1.225	0.7535	-0.3063		POfan4689	0.529295	0.8778	-0.657118	0.3339	-0.126893	0.106261
POfan4690	0.7155	0.9343	-1.522	-0.79	-0.4189		POfan4690	0.592482	0.633259	-0.816177	-0.35	-0.173566	-0.109298
POfan4691	0.483	0.9965	-1.283	-0.9312	-0.8134		POfan4691	0.399931	0.675433	-0.688127	-0.4126	-0.337016	-0.101756
POfan4692	0.794	0.9028	-0.9526	-0.1415	0.6126		POfan4692	0.657505	0.611917	-0.510934	-0.0627	0.253844	0.311778
POfan4695	0.8681	1.111	-0.8276	-0.6438	-0.4191		POfan4695	0.718874	0.75309	-0.443868	-0.2852	-0.173654	-0.14498
POfan4696	0.391	0.8993	-0.7155	-0.4914	0.1179		POfan4696	0.323809	0.609506	-0.383752	-0.2177	0.0488528	-0.0570926
POfan4697	0.5582	1.185	0.381	-0.7085	0.6425		POfan4697	0.462255	0.802903	0.204356	-0.3139	0.266201	0.148647
POfan4698	0.4981	1.109	-0.1362	-1.103	0.2548		POfan4698	0.412481	0.751463	-0.0730333	-0.4886	0.105573	0.0749213
POfan4700	0.6504	1.199	-1.213	-0.8052	-0.006495		POfan4700	0.538604	0.8128	-0.650825	-0.3567	-0.0026911	-0.333403
POfan4701	0.6438	1.246	-0.08645	-0.8549	1.012		POfan4701	0.533105	0.844328	-0.0463652	-0.3788	0.419466	-0.0119505
POfan4702	0.4727	1.195	-0.1321	-0.4473	1.03		POfan4702	0.391438	0.810023	-0.070846	-0.1982	0.426645	-0.202508
POfan4703	0.1634	1.728	1.256	-0.1066	-0.3585		POfan4703	0.135304	1.17132	0.673635	-0.04722	-0.148547	-0.272363
PPo_A4709	1.29	-1.623	-0.0253	-0.9483	0.4575		PPo_A4709	1.06846	-1.10016	-0.013572	-0.4202	0.189547	-0.682261
PPo_A4714	1.014	0.6139	-1.773	0.8144	-4.579		PPo_A4714	0.83997	0.416059	-0.950882	0.3608	-1.89736	0.269618
PPo_A4716	0.9322	0.8385	-1.57	-0.2557	-1.061		PPo_A4716	0.771968	0.568314	-0.841996	-0.1133	-0.439613	0.435897
PPo_A4719	1.713	-0.3358	-1.13	-1.722	-3.956		PPo_A4719	1.4183	-0.227599	-0.606316	-0.7631	-1.63896	-0.145159
PPo_A4720	1.031	-0.04209	-0.5344	-0.5316	-1.309		PPo_A4720	0.853725	-0.028528	-0.286613	-0.2355	-0.542437	0.499326
PPo_A4721	1.089	0.278	-1.053	-0.3568	-0.7599		PPo_A4721	0.902032	0.188418	-0.564586	-0.1581	-0.314872	0.20806
PPo_A4722	1.014	0.9307	-0.7695	0.04377	-3.422		PPo_A4722	0.839754	0.630828	-0.412705	0.01939	-1.41807	0.590703
PPo_A4723	0.6418	1.236	-0.2756	0.4744	0.1262		PPo_A4723	0.53148	0.837577	-0.147794	0.2102	0.0522805	0.640252
PPo_A4725	0.5915	1.463	-0.1035	1.258	0.05608		PPo_A4725	0.489843	0.991781	-0.0555276	0.5573	0.0232367	0.72848
PPo_A4728	1.094	0.7085	-1.236	-0.2169	-1.491		PPo_A4728	0.905952	0.48021	-0.662899	-0.09611	-0.617754	0.0827672
PPo_A4729	1.314	0.5888	-1.63	0.178	-4.359		PPo_A4729	1.0883	0.39908	-0.874413	0.07886	-1.80601	0.34671
PPo_A4730	1.163	0.8457	-1.789	0.5839	-4.366		PPo_A4730	0.962821	0.573194	-0.959472	0.2587	-1.80883	0.299157
PPo_A4732	1.434	0.3434	-1.376	0.2949	-4.55		PPo_A4732	1.18725	0.232724	-0.737836	0.1306	-1.88521	-0.0946959
PPo_A4733	1.531	-0.266	-0.8922	-1.034	-1.516		PPo_A4733	1.26812	-0.180297	-0.478504	-0.458	-0.628266	-0.165454
PPo_A4734	1.456	0.5651	-2.365	-0.2821	-4.599		PPo_A4734	1.20537	0.383021	-1.26842	-0.125	-1.90541	0.0854395
PPo_A4735	1.287	0.6195	-1.611	-0.1398	-3.554		PPo_A4735	1.06606	0.41989	-0.864046	-0.06194	-1.47261	0.0362563
PPo_A4736	1.071	0.8166	-1.26	-0.07991	-2.19		PPo_A4736	0.886597	0.553446	-0.675743	-0.0354	-0.907585	-0.268128
PPo_A4738	0.7582	1.419	-0.7672	0.7702	-0.5534		PPo_A4738	0.627888	0.961791	-0.41148	0.3412	-0.229314	0.445158
PPo_A4739	0.6416	1.063	-0.495	1.446	0.2403		PPo_A4739	0.531339	0.720312	-0.265473	0.6407	0.0995723	0.503391
PPo_A4741	0.5192	1.666	0.3619	0.5901	4.833		PPo_A4741	0.429903	1.12929	0.194122	0.2614	2.0026	0.922874
PPo_A4746	0.8324	0.751	-1.089	0.2308	-0.494		PPo_A4746	0.689276	0.509041	-0.583893	0.1023	-0.204705	0.215422
PPo_A4747	0.9982	1.296	-1.473	-0.3142	-0.7738		PPo_A4747	0.826619	0.878317	-0.790205	-0.1392	-0.320607	-0.438242
PPo_A4748	0.01046	1.108	1.084	1.093	0.5107		PPo_A4748	0.008661	0.750866	0.581318	0.4841	0.211605	-0.313267
PPo_A4749	0.6202	1.569	1.199	0.3478	2.981		PPo_A4749	0.513586	1.06345	0.643171	0.1541	1.23496	0.086976
PPo_A4752	1.079	1.53	-1.598	0.4932	0.3457		PPo_A4752	0.893425	1.03706	-0.856924	0.2185	0.143234	0.806665
PPo_A4755	0.8732	1.425	-0.9032	1.039	0.3278		PPo_A4755	0.723059	0.966045	-0.484406	0.4603	0.135826	0.0098164
PPo_A4756	-0.3188	0.2022	-0.288	-0.392	1.624		PPo_A4756	-0.264007	0.137076	-0.154442	-0.1737	0.672745	-0.0639887
PPoWe4763	0.08884	0.8456	0.1239	-1.827	3.404		PPoWe4763	0.073566	0.573124	0.066448	-0.8097	1.41049	-0.463667
PPoWe4769	0.2324	1.016	-0.06775	0.3378	-1.621		PPoWe4769	0.192409	0.688421	-0.0363371	0.1497	-0.671499	-1.58081
PPoWe4770	0.6997	1.443	0.06566	-0.6423	-0.4747		PPoWe4770	0.579384	0.977891	0.0352189	-0.2846	-0.196703	-1.14738
PPoWe4771	0.1368	1.246	0.4016	0.08849	-0.2321		PPoWe4771	0.11331	0.844177	0.215414	0.0392	-0.0961735	-1.13647
PPoWe4772	0.423	1.288	0.4644	-0.4735	0.6316		PPoWe4772	0.350254	0.873033	0.249076	-0.2098	0.26169	-0.976567
PPoWe4773	0.3105	1.273	0.5757	-0.8706	0.1197		PPoWe4773	0.257159	0.862715	0.308762	-0.3857	0.049614	-0.916707
PPoWe4774	-0.1216	1.015	0.9733	-0.7026	-0.3006		PPoWe4774	-0.100692	0.687714	0.522054	-0.3113	-0.12456	-0.690535
PPoWe4775	-0.03277	1.25	1.833	-0.7498	-0.4758		PPoWe4775	-0.027137	0.847322	0.983078	-0.3322	-0.197163	-0.586357
PPoWe4776	-0.3003	0.9523	1.426	-0.5797	-0.7441		PPoWe4776	-0.248673	0.64542	0.764668	-0.2568	-0.308324	-0.495395
PPoWe4777	0.4037	1.5	0.3351	0.2842	-0.6087		PPoWe4777	0.334304	1.01697	0.17973	0.1259	-0.252199	-1.14677
PPoWe4778	0.35	1.445	0.8529	-0.07206	-0.9048		PPoWe4778	0.289823	0.979609	0.457437	-0.03193	-0.374904	-1.00053
PPoWe4779	0.3243	1.162	-0.3623	0.1316	-1.175		PPoWe4779	0.268559	0.787752	-0.194321	0.0583	-0.486891	-1.17482
PPoWe4780	0.05329	1.011	-0.2096	-0.03449	-0.4996		PPoWe4780	0.044132	0.684973	-0.112415	-0.01528	-0.206998	-0.880527
PPoWe4781	0.6343	1.508	0.007958	-0.2357	0.337		PPoWe4781	0.525218	1.02203	0.0042685	-0.1044	0.139617	-0.959089
PPoWe4782	0.1617	1.303	1.287	-0.7303	0.4417		PPoWe4782	0.133866	0.883421	0.690408	-0.3236	0.183024	-1.02937
PPoWe4783	-0.4562	0.8319	1.385	-0.468	-0.2697		PPoWe4783	-0.377775	0.563868	0.742946	-0.2073	-0.111747	-0.67657
PPoWe4797	0.1173	0.9539	0.6138	0.9756	-0.4534		PPoWe4797	0.097142	0.646553	0.329207	0.4322	-0.187874	-0.271375
PPoWe4809	-0.4248	0.9323	2.11	0.1422	-0.9321		PPoWe4809	-0.351734	0.631864	1.1318	0.06302	-0.386193	-0.22468
PPoWe4810	-0.1328	1.487	2.431	0.4741	1.438		PPoWe4810	-0.10999	1.00818	1.30364	0.21	0.595668	-0.649208
PPoWe4811	-0.203	1.342	2.532	0.6784	0.007779		PPoWe4811	-0.168084	0.909485	1.35811	0.3006	0.0032233	-0.186192
PPoWe4831	-0.05091	1.479	1.628	0.7705	-0.1411		PPoWe4831	-0.042156	1.00237	0.873052	0.3414	-0.0584712	-0.650775
PPoWe4833	-0.2342	1.547	3.01	0.419	-1.216		PPoWe4833	-0.193969	1.04825	1.61446	0.1856	-0.50378	-0.402109
PPoWe4840	-0.5827	1.354	3.956	-0.00912	-1.499		PPoWe4840	-0.482557	0.917664	2.12176	-0.004041	-0.621137	-0.207294
PPoWe4848	-0.1917	1.301	2.285	0.6657	0.4179		PPoWe4848	-0.158735	0.881691	1.22542	0.2949	0.173172	-0.0377298
PPoWe4854	-0.7374	0.9347	1.923	-0.3976	-0.9824		PPoWe4854	-0.610612	0.633505	1.03137	-0.1762	-0.407039	-0.271655
PPoWe4862	0.01948	0.8045	0.1745	-0.03536	0.3752		PPoWe4862	0.016133	0.545284	0.0935662	-0.01567	0.155472	-0.209548
PPoWe4863	0.7007	0.8745	0.4457	0.2083	-1.087		PPoWe4863	0.580254	0.592703	0.239064	0.09227	-0.45037	-0.0926204
PPoWe4865	-0.03318	1.555	1.821	1.018	-0.1093		PPoWe4865	-0.027474	1.05392	0.976566	0.4511	-0.0452796	-0.304473
PPoWe4869	-0.1901	0.8787	1.436	-0.3017	-0.5875		PPoWe4869	-0.15745	0.595579	0.770103	-0.1337	-0.243419	-0.0351237
PPoWe4874	-0.5776	0.9497	1.361	-0.121	-0.4819		PPoWe4874	-0.478272	0.643701	0.730013	-0.05361	-0.199659	-0.536514
PPoWe4882	-0.1735	0.6086	0.4332	-0.308	-0.65		PPoWe4882	-0.143698	0.412524	0.232361	-0.1365	-0.269321	-0.106371
PPoWe4886	-0.7127	0.8632	1.795	0.7354	-0.5212		PPoWe4886	-0.590202	0.585084	0.962537	0.3258	-0.21596	-0.338
PPoWe4887	0.05737	1.556	1.945	-0.4975	-1.997		PPoWe4887	0.047505	1.05452	1.04302	-0.2204	-0.827427	-0.111356
PPoWe4888	-0.2773	0.7329	1.298	0.2025	-0.4152		PPoWe4888	-0.229652	0.496742	0.696126	0.08971	-0.172038	0.209639
PPoWe4889	-0.009521	1.359	1.247	0.4774	-0.2449		PPoWe4889	-0.007884	0.920816	0.668746	0.2115	-0.101479	-0.113459
PPoWe4899	-0.3206	1.29	2.537	0.3263	0.9209		PPoWe4899	-0.265458	0.874138	1.36059	0.1446	0.38156	-0.520025
PPoWe4900	-0.4636	1.155	1.948	0.5206	1.266		PPoWe4900	-0.383879	0.783052	1.04486	0.2307	0.52442	-0.166313
PPoWe4902	-0.6638	0.9165	1.947	-0.05924	-0.5052		PPoWe4902	-0.549709	0.621203	1.04403	-0.02625	-0.209328	-0.399131
PPoWe4906	-0.3101	1.432	2.208	0.1278	-0.4723		PPoWe4906	-0.256786	0.970241	1.18407	0.05664	-0.195703	-0.356624
PPoWe4916	0.9096	0.9476	-1.294	-0.2393	-0.4185		PPoWe4916	0.753203	0.642259	-0.694259	-0.106	-0.173422	-0.075953
PPoWe4919	0.8502	1.378	-0.7063	0.6945	-0.3803		PPoWe4919	0.704041	0.934163	-0.378847	0.3077	-0.157576	0.171127
PPoWe4920	0.6206	1.792	0.3659	0.5652	0.4854		PPoWe4920	0.513895	1.21432	0.196251	0.2504	0.201105	-1.37815
PPoWe4921	0.1505	1.365	0.8762	0.7747	0.8223		PPoWe4921	0.12461	0.925051	0.469968	0.3433	0.34072	-0.588598
PPoWe4927	0.2203	1.352	0.4242	0.1144	-1.348		PPoWe4927	0.182445	0.916377	0.227533	0.0507	-0.558386	-1.10519
PPoWe4928	0.2616	0.8338	0.4006	0.2876	-0.3821		PPoWe4928	0.216667	0.565142	0.214872	0.1274	-0.158305	-0.613876
PPoWe4932	0.4539	1.196	0.5227	0.2455	0.9764		PPoWe4932	0.375903	0.810888	0.280343	0.1088	0.404573	-0.451208
PPoWe4936	-0.5174	1.812	4.337	1.654	0.5329		PPoWe4936	-0.428444	1.22787	2.32598	0.733	0.220792	-0.422808
PPoWe4944	-0.02137	1.32	0.8234	0.7848	-0.349		PPoWe4944	-0.017693	0.894465	0.441642	0.3477	-0.144609	-0.759033
PPoWe4945	-0.2797	1.362	1.644	0.7559	-0.2756		PPoWe4945	-0.231648	0.922903	0.882004	0.3349	-0.114176	-0.573549
PPoWe4946	-0.07471	1.516	1.467	0.8555	-0.003265		PPoWe4946	-0.061866	1.02738	0.786996	0.3791	-0.0013527	-0.766068
PPoWe4950	0.162	1.497	0.8972	0.6476	-0.5412		PPoWe4950	0.134119	1.01478	0.481193	0.2869	-0.224263	-0.900358
PPoWe4951	-0.006879	1.482	1.414	0.7514	0.1893		PPoWe4951	-0.005696	1.00441	0.758559	0.3329	0.0784324	-0.949084
PPoWe4952	0.2338	1.733	0.7823	1.532	0.07618		PPoWe4952	0.193599	1.1749	0.419586	0.6786	0.0315646	-1.18447
PPoWe4953	0.3209	1.325	0.814	0.126	-1.627		PPoWe4953	0.26576	0.898016	0.436593	0.05582	-0.674187	-1.01243
PPoWe4954	0.2584	1.39	0.6701	-4.844e-05	-1.709		PPoWe4954	0.213944	0.942143	0.359382	-2.146e-05	-0.707953	-1.06049
PPoWe4955	0.07237	1.129	1.267	0.5205	-0.3764		PPoWe4955	0.059927	0.765462	0.679338	0.2306	-0.155965	-0.431168
PPoWe4956	0.339	0.8206	0.1238	0.1191	-2.808		PPoWe4956	0.280696	0.556217	0.0664145	0.05275	-1.16354	-0.67422
PPoWe4957	0.2347	1.081	0.1818	0.02344	-1.615		PPoWe4957	0.194348	0.732618	0.0975117	0.01038	-0.668983	-0.546477
PPoWe4958	0.2594	1.705	0.8779	1.309	-0.6507		PPoWe4958	0.214828	1.15556	0.470873	0.5799	-0.269607	-1.17801
PPoWe4959	0.2675	1.459	0.6856	0.8654	-0.726		PPoWe4959	0.221486	0.988901	0.367729	0.3834	-0.300801	-0.659711
PPoWe4960	0.086	1.177	0.9772	1.062	-0.8192		PPoWe4960	0.071219	0.797449	0.524128	0.4706	-0.339443	-0.384595
PPoWe4961	-0.2064	1.355	1.832	0.9349	-0.3384		PPoWe4961	-0.170896	0.91854	0.982532	0.4142	-0.140233	-0.480481
PPoWe4962	-0.01572	1.388	1.176	0.9631	-0.4339		PPoWe4962	-0.013017	0.94078	0.630841	0.4267	-0.179803	-0.724686
PPoWe4963	-0.199	1.566	1.739	1.345	1.116		PPoWe4963	-0.164809	1.06108	0.932913	0.5961	0.462429	-0.545771
PPoWe4968	0.6694	1.261	0.4568	0.0001839	-2.845		PPoWe4968	0.554279	0.854392	0.245023	8.146e-05	-1.17899	-0.743449
PPoWe4969	0.3976	1.31	0.6947	0.1266	-1.707		PPoWe4969	0.329273	0.888024	0.3726	0.05608	-0.707321	-0.578932
PPoWe4970	0.2604	1.62	1.866	0.2555	-0.493		PPoWe4970	0.215619	1.09813	1.00062	0.1132	-0.204271	-0.447416
PPoWe4971	-0.1531	1.157	0.8234	0.06984	-1.4		PPoWe4971	-0.126786	0.78396	0.441603	0.03094	-0.580251	-0.632678
PPoWe4972	-0.09903	1.535	1.537	1.484	-0.2736		PPoWe4972	-0.082007	1.04072	0.824349	0.6574	-0.113358	-0.520702
PPoWe4973	-0.1843	1.574	2.482	1.169	-0.6341		PPoWe4973	-0.152579	1.06665	1.33104	0.5178	-0.26275	-0.790272
PPoWe4975	-0.02504	1.602	1.335	0.8046	-0.004743		PPoWe4975	-0.020739	1.08586	0.716241	0.3565	-0.0019653	-1.09468
PPoWe4977	-0.1703	1.468	1.424	0.6134	0.3521		PPoWe4977	-0.141042	0.994695	0.763938	0.2718	0.14588	-1.11665
PPoWe4996	0.8431	1.35	-0.6424	1.345	-1.164		PPoWe4996	0.698148	0.915228	-0.344575	0.5961	-0.482481	-0.0882853
PPoWe5010	0.1181	1.432	0.8167	1.144	-0.678		PPoWe5010	0.097756	0.970849	0.438058	0.5068	-0.280904	-0.79597
PPoWe5011	0.1864	1.745	1.084	1.204	-0.153		PPoWe5011	0.154354	1.18292	0.581249	0.5336	-0.0633876	-1.16501
PPoWe5012	-0.008889	1.578	1.399	0.9943	-0.119		PPoWe5012	-0.007361	1.0693	0.750241	0.4405	-0.0493175	-1.01847
PPoWe5013	0.492	1.299	0.05607	-0.07707	-1.666		PPoWe5013	0.407452	0.880748	0.0300719	-0.03415	-0.690215	-1.12818
PPoWe5014	0.353	0.8682	-0.1839	0.1811	-1.719		PPoWe5014	0.292337	0.588451	-0.0986244	0.08023	-0.712071	-0.419474
PPoWe5015	0.3727	0.9625	0.2749	0.3222	-2.075		PPoWe5015	0.308624	0.652372	0.147426	0.1427	-0.859671	-0.232541
PPoWe5016	0.49	1.121	0.3957	0.2592	-1.836		PPoWe5016	0.405724	0.759974	0.212254	0.1149	-0.760685	-0.685407
PPoWe5017	0.2001	1.228	0.36	0.2082	-1.193		PPoWe5017	0.16574	0.832493	0.193067	0.09223	-0.494439	-0.752265
PPoWe5018	0.3066	1.722	0.9171	0.9961	-0.2829		PPoWe5018	0.253926	1.1674	0.491893	0.4414	-0.117231	-1.5273
PPoWe5019	0.1754	1.429	0.594	0.9262	-0.8192		PPoWe5019	0.145226	0.968533	0.318572	0.4104	-0.339444	-0.660112
PPoWe5020	0.3053	1.609	0.6409	0.6332	-0.6034		PPoWe5020	0.252828	1.09044	0.343718	0.2805	-0.250004	-0.995912
PPoWe5021	0.1481	1.521	0.7088	0.8384	-0.6192		PPoWe5021	0.12264	1.03102	0.380181	0.3715	-0.256541	-1.03522
PPoWe5022	0.1123	1.593	1.259	0.9685	-0.4625		PPoWe5022	0.093032	1.07938	0.675409	0.4291	-0.191646	-0.927682
PPoWe5023	0.5466	1.643	0.3185	0.3846	-3.28		PPoWe5023	0.452623	1.11352	0.170846	0.1704	-1.35911	-0.307887
PPoWe5024	0.4721	1.239	0.6618	-0.2384	-3.082		PPoWe5024	0.39096	0.839718	0.354954	-0.1056	-1.27715	-0.419951
PPoWe5025	0.5659	1.158	-0.5097	0.1912	-1.615		PPoWe5025	0.46858	0.784729	-0.273372	0.08471	-0.669029	-0.42703
PPoWe5026	0.1791	1.349	1.305	0.2449	-1.466		PPoWe5026	0.148336	0.914038	0.699909	0.1085	-0.607218	-0.670684
PPoWe5027	0.2766	1.564	1.106	0.6348	-1.22		PPoWe5027	0.229056	1.05993	0.59329	0.2812	-0.505437	-0.836206
PPoWe5028	0.1479	1.668	1.096	1.404	-0.501		PPoWe5028	0.122452	1.13076	0.587829	0.6219	-0.207601	-0.860559
PPoWe5029	0.1375	1.569	1.347	1.56	-0.4307		PPoWe5029	0.113882	1.06327	0.722724	0.6912	-0.178453	-0.788713
PPoWe5030	-0.04088	1.632	1.095	0.8866	0.233		PPoWe5030	-0.033855	1.10633	0.587205	0.3928	0.0965407	-1.13309
PPoWe5031	0.03516	1.512	1.091	0.36	-0.2347		PPoWe5031	0.029113	1.02485	0.585267	0.1595	-0.0972464	-1.35234
PPoWe5048	0.003146	1.693	2.139	-0.06317	-0.7101		PPoWe5048	0.002605	1.14769	1.1471	-0.02799	-0.294242	-0.51473
PPoWe5049	-0.3354	1.336	2.212	-0.03024	-0.9584		PPoWe5049	-0.277716	0.905437	1.18617	-0.0134	-0.397095	-0.361987
PPoWe5050	-0.27	1.265	1.803	0.3353	-0.09779		PPoWe5050	-0.223577	0.857599	0.967224	0.1485	-0.0405187	-0.587727
PPoWe5051	-0.3215	1.284	2.082	0.6136	0.3089		PPoWe5051	-0.266219	0.869997	1.11662	0.2719	0.127998	-0.551538
PPoWe5052	0.1524	1.44	1.255	0.4843	-0.6755		PPoWe5052	0.126212	0.97602	0.673287	0.2146	-0.279894	-0.414372
PPoWe5055	0.06829	1.364	1.263	0.3256	1.123		PPoWe5055	0.05655	0.924372	0.677156	0.1443	0.465107	-1.01894
PPoWe5056	-0.1456	1.393	1.535	0.1477	0.345		PPoWe5056	-0.120554	0.944205	0.823096	0.06545	0.142961	-0.966554
PPoWe5057	-0.3459	1.301	1.862	-0.231	-0.505		PPoWe5057	-0.286399	0.881772	0.998453	-0.1023	-0.209222	-0.714044
PPoWe5058	-0.5412	1.171	2.71	-0.4726	-0.4538		PPoWe5058	-0.44818	0.7938	1.4535	-0.2094	-0.188033	-0.333158
PPoWe5062	0.06495	1.297	0.6637	0.0718	-0.9581		PPoWe5062	0.053781	0.879278	0.355953	0.03181	-0.396986	-0.718688
PPoWe5067	-0.2537	0.9858	1.126	0.422	0.9761		PPoWe5067	-0.210055	0.668165	0.60386	0.187	0.404458	-0.494461
PPoWe5068	-0.3602	1.231	2.287	0.08317	0.4419		PPoWe5068	-0.298273	0.834137	1.22656	0.03685	0.183093	-0.531046
PPoWe5069	-0.3159	1.385	2.433	-0.1632	0.5048		PPoWe5069	-0.261604	0.938618	1.30498	-0.0723	0.209154	-0.650187
PPoWe5074	-0.1328	1.446	1.742	-0.01891	0.1948		PPoWe5074	-0.109975	0.98031	0.93455	-0.008378	0.0806996	-0.783595
PPoWe5075	-0.2087	1.392	1.999	0.2209	-0.2764		PPoWe5075	-0.172834	0.943583	1.07218	0.09789	-0.114542	-0.562113
PPoWe5076	-0.5493	1.022	2.143	0.1069	-0.157		PPoWe5076	-0.454889	0.692931	1.14913	0.04738	-0.065045	-0.383894
PPoWe5077	-0.5338	0.9249	1.636	-0.07549	0.3527		PPoWe5077	-0.442019	0.626885	0.877582	-0.03345	0.146142	-0.243855
PPoWe5082	0.378	0.9554	0.1561	-0.4141	-1.72		PPoWe5082	0.313016	0.647541	0.0837225	-0.1835	-0.712599	-0.235635
PPoWe5083	-0.4135	1.18	2.065	-0.2566	0.7097		PPoWe5083	-0.342446	0.799671	1.10756	-0.1137	0.294072	-0.529185
PPoWe5084	-0.4753	1.145	2.097	-0.116	0.2944		PPoWe5084	-0.393623	0.776315	1.1248	-0.05142	0.12198	-0.521844
PPoWe5085	-0.1405	1.419	1.961	-0.06042	-0.4508		PPoWe5085	-0.116357	0.961836	1.05175	-0.02677	-0.186803	-0.73116
PPoWe5086	-0.638	0.8785	2.492	0.7579	-0.8241		PPoWe5086	-0.528322	0.59543	1.33666	0.3358	-0.341445	-0.0700294
PPoWe5088	-0.3298	1.306	2.084	-0.4479	0.09951		PPoWe5088	-0.273088	0.885204	1.11749	-0.1984	0.0412322	-0.782552
PPoWe5089	-0.3155	1.156	1.531	-0.3841	-0.1277		PPoWe5089	-0.261285	0.783397	0.820904	-0.1702	-0.0529289	-0.876284
PPoWe5095	0.2679	1.305	0.4615	0.7041	-0.8654		PPoWe5095	0.221804	0.884688	0.247528	0.3119	-0.358591	-0.41232
PPoWe5097	-0.2035	1.154	1.599	0.04347	0.06876		PPoWe5097	-0.168515	0.782322	0.857689	0.01926	0.0284902	-0.359419
PPoWe5098	-0.2203	1.362	1.894	0.1219	1.566		PPoWe5098	-0.182461	0.923047	1.01599	0.05401	0.648719	-0.699773
PPoWe5099	-0.3481	1.206	2.295	-0.3903	0.2096		PPoWe5099	-0.288224	0.817669	1.23078	-0.1729	0.0868639	-0.437581
PPoWe5100	-0.4924	1.196	2.532	-0.1695	-0.06392		PPoWe5100	-0.407783	0.810478	1.35821	-0.07511	-0.0264837	-0.49842
PPoWe5102	-0.2955	1.055	1.518	-0.3643	0.7537		PPoWe5102	-0.244672	0.715287	0.814128	-0.1614	0.312302	-0.683809
PPoWe5105	-0.1793	1.162	1.275	0.042	0.02894		PPoWe5105	-0.148467	0.787892	0.683904	0.01861	0.0119908	-0.528849
PPoWe5106	-0.3045	1.196	1.873	0.1033	-0.08967		PPoWe5106	-0.252153	0.81072	1.00448	0.04578	-0.0371535	-0.405265
PPoWe5107	-0.4815	1.032	1.919	-0.02053	-0.3309		PPoWe5107	-0.398708	0.699769	1.02937	-0.009097	-0.137114	-0.348397
PPoWe5108	-0.53	0.946	2.2	-0.2182	-0.1297		PPoWe5108	-0.438887	0.64119	1.17994	-0.09667	-0.0537258	-0.270621
PPoWe5112	0.7162	1.413	0.03463	0.1406	-0.7988		PPoWe5112	0.593054	0.95741	0.0185719	0.06228	-0.330977	-0.346588
PPoWe5113	-0.559	0.9505	1.914	-0.3806	0.7697		PPoWe5113	-0.46293	0.644229	1.02678	-0.1686	0.318922	-0.46241
PPoWe5114	-0.3423	0.9668	1.671	-0.3552	-0.3471		PPoWe5114	-0.283428	0.655256	0.896268	-0.1574	-0.143828	-0.162246
PPoWe5115	-0.3975	1.186	2.34	-0.1387	-0.2254		PPoWe5115	-0.329194	0.803684	1.25489	-0.06144	-0.0934131	-0.327249
PPoWe5116	-0.4679	1.215	2.912	-0.2661	-0.5492		PPoWe5116	-0.387445	0.823192	1.56172	-0.1179	-0.227555	-0.252172
PPoWe5117	-0.5016	1.574	4.056	-0.6128	-1.446		PPoWe5117	-0.415339	1.06703	2.17554	-0.2715	-0.599341	-0.266618
PPoWe5118	-0.6584	1.187	3.432	-0.4999	-0.2803		PPoWe5118	-0.54521	0.80469	1.84095	-0.2215	-0.11612	-0.231155
PPoWe5119	-0.6734	0.9875	2.615	-0.5984	-0.8708		PPoWe5119	-0.557591	0.669302	1.4025	-0.2651	-0.360814	-0.399219
PPoWe5122	-0.5116	1.33	3.043	-0.6714	0.7736		PPoWe5122	-0.423613	0.901292	1.63224	-0.2975	0.320547	-0.465041
PPoWe5123	-0.05583	1.251	1.977	-0.009092	-0.6		PPoWe5123	-0.046234	0.847873	1.06047	-0.004028	-0.248604	-0.0688002
PPoWe5124	-0.2521	1.122	2.158	0.32	0.518		PPoWe5124	-0.208734	0.760273	1.15723	0.1418	0.21462	-0.173949
PPoWe5125	-0.4656	1.291	3.127	-0.02442	0.2015		PPoWe5125	-0.385552	0.874977	1.67732	-0.01082	0.0834974	-0.212559
PPoWe5126	-0.4966	1.105	2.641	-0.1312	0.006346		PPoWe5126	-0.411213	0.748991	1.41627	-0.05812	0.0026294	-0.200737
PPoWe5127	-0.3563	1.261	2.504	-0.04836	0.2649		PPoWe5127	-0.295031	0.854408	1.34283	-0.02143	0.109775	-0.423333
PPoWe5128	-0.4467	1.197	2.676	-0.1531	0.2611		PPoWe5128	-0.369919	0.811116	1.43505	-0.06781	0.108191	-0.3947
PPoWe5129	-0.4491	1.004	1.738	-0.3935	0.9464		PPoWe5129	-0.37189	0.680656	0.932245	-0.1743	0.392139	-0.73758
PPoWe5137	-0.1032	1.402	1.311	0.8316	-0.7156		PPoWe5137	-0.085443	0.949907	0.70319	0.3685	-0.296489	-0.66535
PPoWe5138	-0.2139	1.342	1.372	0.8927	-0.04917		PPoWe5138	-0.177103	0.909549	0.735795	0.3955	-0.0203745	-0.679261
PPoWe5139	-0.1606	1.319	1.182	0.7601	-0.401		PPoWe5139	-0.133017	0.893951	0.634161	0.3368	-0.16615	-0.689374
PPoWe5140	0.1464	1.446	0.9804	0.6751	-0.8121		PPoWe5140	0.121259	0.979987	0.525818	0.2991	-0.336507	-0.865214
PPoWe5141	-0.1978	1.411	1.482	1.037	-0.2259		PPoWe5141	-0.163808	0.956292	0.794709	0.4594	-0.0936122	-0.892137
PPoWe5142	-0.03241	1.366	1.271	1.054	-0.1792		PPoWe5142	-0.026837	0.926002	0.681629	0.4669	-0.0742629	-0.615673
PPoWe5143	0.1712	1.385	1.198	0.1293	-0.6015		PPoWe5143	0.141755	0.938938	0.642655	0.05727	-0.249216	-1.16935
PPoWe5144	0.2971	1.218	0.2829	0.8648	-1.504		PPoWe5144	0.246038	0.825342	0.15173	0.3831	-0.623371	-0.846
PPoWe5145	0.4881	1.375	0.2137	0.4581	-1.622		PPoWe5145	0.404189	0.931764	0.114602	0.2029	-0.671881	-0.911782
PPoWe5146	0.5603	1.003	0.1212	0.436	-1.903		PPoWe5146	0.463967	0.679682	0.0649982	0.1932	-0.788569	-0.688201
PPoWe5147	0.5531	1.5	-0.3643	0.5862	-1.437		PPoWe5147	0.458005	1.0167	-0.195378	0.2597	-0.595445	-0.880344
PPoWe5148	0.2183	1.404	0.6516	0.4689	-0.8143		PPoWe5148	0.180758	0.951313	0.349501	0.2078	-0.33741	-0.910134
PPoWe5149	0.2167	1.534	0.7318	0.1948	-1.566		PPoWe5149	0.17948	1.03939	0.392525	0.08632	-0.648753	-0.903211
PPoWe5150	0.1143	1.429	0.9438	0.5816	-0.9064		PPoWe5150	0.094623	0.968424	0.506213	0.2577	-0.375558	-0.52581
PPoWe5151	0.1496	1.563	1.144	0.3428	-0.732		PPoWe5151	0.123884	1.05968	0.613449	0.1519	-0.303282	-1.12618
PPoWe5152	-0.102	1.458	1.225	1.006	-0.3842		PPoWe5152	-0.084477	0.988398	0.65677	0.4457	-0.159194	-0.842917
PPoWe5153	0.1416	0.8035	-0.1531	-0.5942	-1.963		PPoWe5153	0.117292	0.544588	-0.08212	-0.2633	-0.813217	-0.172576
PPoWe5154	0.2014	0.7408	0.1669	0.09361	-1.409		PPoWe5154	0.166798	0.50209	0.0894962	0.04147	-0.58362	-0.0413319
PPoWe5156	-0.08414	1.331	2.029	1.032	-0.9486		PPoWe5156	-0.069678	0.902096	1.08816	0.4572	-0.393062	-0.616224
PPoWe5157	0.2628	1.541	0.2833	0.3771	-2.681		PPoWe5157	0.217616	1.04446	0.15195	0.1671	-1.11079	-0.568504
PPoWe5158	-0.277	1.28	1.397	1.218	-0.09666		PPoWe5158	-0.229387	0.867219	0.749516	0.5396	-0.0400499	-0.569036
PPoWe5159	-0.2412	1.498	1.59	1.256	-0.2717		PPoWe5159	-0.199697	1.01517	0.852946	0.5565	-0.112557	-0.895174
PPoWe5160	-0.01027	1.446	1.024	0.7922	0.1878		PPoWe5160	-0.008508	0.979916	0.54932	0.351	0.0778073	-0.763609
PPoWe5161	-0.04563	1.103	0.4641	0.05883	-0.277		PPoWe5161	-0.037783	0.747423	0.248903	0.02606	-0.114767	-0.617326
PPoWe5163	-0.2212	-0.1273	1.066	-0.1427	-1.113		PPoWe5163	-0.183172	-0.086292	0.571679	-0.06323	-0.461245	-0.166576
PPoWe5169	-0.393	1.215	1.74	-0.1252	-0.1942		PPoWe5169	-0.325406	0.823276	0.933228	-0.05548	-0.0804542	-0.0816425
PPoWe5175	0.02729	1.136	0.9301	0.2518	-0.7897		PPoWe5175	0.022597	0.77015	0.49883	0.1115	-0.327199	-0.282946
PPoWe5185	-0.4461	0.502	1.252	-1.068	-1.048		PPoWe5185	-0.36941	0.340222	0.671438	-0.4733	-0.434246	0.128158
PPoWe5211	0.04108	1.373	1.636	-0.5202	0.3295		PPoWe5211	0.034016	0.930636	0.87763	-0.2305	0.136518	-1.527
PPoWe5216	0.2112	1.507	1.731	1.191	0.3626		PPoWe5216	0.17489	1.02149	0.928151	0.5279	0.150257	-0.613307
PPoWe5217	-0.4027	1.127	2.795	-0.901	-1.239		PPoWe5217	-0.3335	0.763759	1.49933	-0.3992	-0.513244	0.573279
PPoWe5218	-0.3449	0.839	2.848	-0.7573	-1.175		PPoWe5218	-0.285569	0.568654	1.52744	-0.3355	-0.4869	0.533436
PPoWe5219	-0.2483	0.9606	2.743	-0.6018	-0.999		PPoWe5219	-0.205592	0.651104	1.47139	-0.2666	-0.41394	0.463649
PPoWe5220	-0.265	1.178	3.109	-0.8773	-0.7741		PPoWe5220	-0.219444	0.798757	1.66771	-0.3887	-0.320761	0.0999941
PPoWe5221	-0.1166	0.8413	3.293	-0.7938	-1.598		PPoWe5221	-0.09657	0.570179	1.76627	-0.3517	-0.662263	0.445792
PPoWe5222	-0.3655	0.8885	2.587	-0.6831	-0.6744		PPoWe5222	-0.302632	0.602176	1.38771	-0.3027	-0.279423	0.227964
PPoWe5224	-0.6319	0.7548	2.285	-0.6863	-0.9972		PPoWe5224	-0.523289	0.511589	1.22579	-0.3041	-0.413181	0.558537
PPoWe5225	-0.4331	0.7835	2.698	-0.708	-1.126		PPoWe5225	-0.358632	0.531005	1.44729	-0.3137	-0.466688	0.620615
PPoWe5226	-0.4113	0.8705	2.46	-0.5646	-0.8988		PPoWe5226	-0.340605	0.590019	1.31958	-0.2502	-0.372414	0.584807
PPoWe5227	-0.4344	1.096	2.76	-0.8036	-0.9593		PPoWe5227	-0.359718	0.742822	1.48052	-0.3561	-0.397496	0.540684
PPoWe5228	-0.2151	0.9864	2.997	-0.6834	-1.187		PPoWe5228	-0.178148	0.66855	1.60753	-0.3028	-0.491627	0.292647
PPoWe5229	-0.2066	1.042	3.617	-0.9378	-1.809		PPoWe5229	-0.171052	0.706401	1.94018	-0.4155	-0.749678	0.454403
PPoWe5230	-0.4032	1.152	3.306	-1.276	-1.692		PPoWe5230	-0.333848	0.780846	1.77334	-0.5651	-0.701121	0.477956
PPoWe5231	-0.3776	1.066	3.581	-1.172	-1.224		PPoWe5231	-0.312701	0.722765	1.92083	-0.5192	-0.507147	0.384907
PPoWe5232	-0.5038	1.042	2.883	-1.248	-1.15		PPoWe5232	-0.417158	0.706174	1.54608	-0.553	-0.476612	0.666186
PPoWe5233	-0.21	0.8393	2.926	-0.9244	-1.276		PPoWe5233	-0.173931	0.568829	1.56938	-0.4095	-0.528773	0.566755
PPoWe5234	-0.09089	0.9176	2.44	-0.5394	-0.7624		PPoWe5234	-0.075266	0.621935	1.30857	-0.239	-0.315898	0.281558
PPoWe5235	-0.143	0.6305	2.52	-0.4173	-0.935		PPoWe5235	-0.118403	0.42736	1.35178	-0.1849	-0.387396	0.546212
PPoWe5236	-0.2454	1.039	3.42	-1.058	-1.697		PPoWe5236	-0.20321	0.704139	1.83409	-0.4686	-0.702961	0.475293
PPoWe5237	-0.2431	1	2.842	-0.6672	-1.179		PPoWe5237	-0.2013	0.677743	1.52425	-0.2956	-0.488348	0.350765
PPoWe5238	-0.2411	1.027	2.968	-0.9471	-0.8148		PPoWe5238	-0.199683	0.696192	1.59171	-0.4196	-0.337587	0.0779728
PPoWe5239	-0.2839	0.979	2.713	-0.6903	-0.6921		PPoWe5239	-0.235134	0.663573	1.45498	-0.3058	-0.286774	0.31946
PPoWe5240	-0.4219	1.293	3.397	-0.8977	-1.028		PPoWe5240	-0.349383	0.876176	1.82182	-0.3977	-0.426023	0.222719
PPoWe5241	-0.3924	1.247	3.187	-1.134	-1.672		PPoWe5241	-0.324934	0.845145	1.70942	-0.5023	-0.692649	0.483451
PPoWe5242	-0.5541	1.327	3.984	-1.479	-0.8943		PPoWe5242	-0.458801	0.899576	2.13687	-0.6554	-0.370538	0.185988
PPoWe5243	-0.5174	0.9782	2.923	-0.9351	-1.014		PPoWe5243	-0.428444	0.663015	1.56784	-0.4143	-0.420245	0.825034
PPoWe5244	-0.3352	1.072	2.561	-0.7077	-0.6824		PPoWe5244	-0.27755	0.72685	1.37383	-0.3136	-0.282755	0.39608
PPoWe5245	-0.2763	1.232	3.315	-1.294	-1.407		PPoWe5245	-0.228819	0.834944	1.77822	-0.5734	-0.583121	0.368512
PPoWe5246	-0.2059	1.02	2.761	-0.8693	-1.399		PPoWe5246	-0.170466	0.691233	1.48063	-0.3852	-0.579764	0.431001
PPoWe5247	-0.2907	1.196	3.55	-1.104	-1.87		PPoWe5247	-0.240735	0.810758	1.90379	-0.4889	-0.774647	0.468064
PPoWe5248	-0.4917	1.335	4.011	-1.692	-2.087		PPoWe5248	-0.407197	0.904734	2.15105	-0.7498	-0.864932	0.578886
PPoWe5249	-0.4442	1.19	3.187	-1.259	-1.562		PPoWe5249	-0.367823	0.806816	1.70953	-0.558	-0.647133	0.497179
PPoWe5250	-0.343	1.109	2.49	-0.7086	0.0325		PPoWe5250	-0.284003	0.751484	1.33573	-0.314	0.0134665	0.381463
PPoWe5251	-0.1455	0.703	2.923	-0.8345	-1.269		PPoWe5251	-0.120506	0.476443	1.56773	-0.3697	-0.525863	0.466568
PPoWe5252	-0.3977	0.9951	2.618	-0.6956	-1.047		PPoWe5252	-0.329342	0.674456	1.40415	-0.3082	-0.433849	0.722237
PPoWe5253	-0.2082	0.8003	2.781	-0.5228	-1.173		PPoWe5253	-0.172376	0.542433	1.4917	-0.2316	-0.486069	0.580314
PPoWe5254	-0.2757	0.8942	3.132	-1.12	-1.533		PPoWe5254	-0.228312	0.606052	1.67996	-0.4964	-0.635044	0.438766
PPoWe5255	-0.325	0.9906	2.492	-0.7437	-1.248		PPoWe5255	-0.269091	0.671384	1.33678	-0.3295	-0.517241	0.429003
PPoWe5256	-0.2899	1.212	3.208	-0.9127	-1.61		PPoWe5256	-0.240084	0.821435	1.72051	-0.4044	-0.667065	0.415125
PPoWe5257	-0.2157	1.006	2.58	-0.7639	-0.963		PPoWe5257	-0.178658	0.681601	1.38388	-0.3385	-0.399008	0.0118301
PPoWe5258	-0.4453	1.048	3.165	-0.9495	-0.07526		PPoWe5258	-0.368708	0.710119	1.69731	-0.4207	-0.0311816	-0.0574191
PPoWe5260	-0.8162	1.015	3.821	-1.009	-1.902		PPoWe5260	-0.67585	0.68816	2.04949	-0.4472	-0.788199	0.643313
PPoWe5261	-0.6326	0.8604	2.55	-0.6295	-1.239		PPoWe5261	-0.523886	0.583189	1.36793	-0.2789	-0.513435	0.558427
PPoWe5262	-0.3937	0.9099	2.488	-0.7322	-0.6492		PPoWe5262	-0.326029	0.616689	1.3347	-0.3244	-0.268974	0.489122
PPoWe5263	-0.4836	1.046	2.844	-1.294	-1.471		PPoWe5263	-0.400427	0.708808	1.52533	-0.5733	-0.609329	0.464922
PPoWe5264	-0.2847	1.163	2.816	-0.1031	-0.5545		PPoWe5264	-0.235727	0.788011	1.51022	-0.04568	-0.229743	0.33464
PPoWe5265	-0.4433	1.346	3.815	-1.728	-2.087		PPoWe5265	-0.367054	0.912565	2.04609	-0.7656	-0.864633	0.520786
PPoWe5266	-0.5109	1.3	3.768	-1.614	-2.07		PPoWe5266	-0.423098	0.881037	2.02073	-0.7151	-0.857887	0.525836
PPoWe5267	-0.3655	1.078	3.395	-1.057	-1.601		PPoWe5267	-0.302673	0.730338	1.82065	-0.4684	-0.663424	0.529039
PPoWe5268	-0.4438	1.055	2.833	-1.054	-1.148		PPoWe5268	-0.367494	0.714851	1.51922	-0.4671	-0.475494	0.630961
PPoWe5269	-0.1537	0.9987	2.878	-0.932	-0.6001		PPoWe5269	-0.127286	0.676919	1.54335	-0.4129	-0.248634	0.225855
PPoWe5270	-0.4599	0.856	2.563	-0.6531	-0.8123		PPoWe5270	-0.38086	0.58016	1.37465	-0.2894	-0.336562	0.610221
PPoWe5283	-0.3773	1.012	2.118	-0.4206	-0.442		PPoWe5283	-0.312466	0.685656	1.13623	-0.1863	-0.183134	0.179221
PPoWe5310	0.428	1.324	-0.09482	0.2688	-0.4198		PPoWe5310	0.354457	0.897655	-0.050854	0.1191	-0.173941	0.326209
PPoWe5326	-0.1785	0.9844	-0.1548	0.3257	1.209		PPoWe5326	-0.147794	0.667213	-0.0830301	0.1443	0.501021	-0.196547
PPoWe5335	-0.5508	0.8223	0.9063	0.3791	0.09858		PPoWe5335	-0.456068	0.557316	0.486109	0.168	0.0408441	-0.727331
PPoWe5338	-0.5191	0.3561	0.046	0.5577	1.145		PPoWe5338	-0.429834	0.241335	0.0246718	0.2471	0.47458	-0.450358
PPoWe5339	-0.4534	0.1265	-0.174	0.8841	0.529		PPoWe5339	-0.375494	0.085765	-0.0933068	0.3917	0.2192	0.405647
PPoWe5342	-0.5827	0.2503	0.8342	-0.3945	0.3568		PPoWe5342	-0.482537	0.169653	0.447415	-0.1748	0.14782	0.276573
PPoWe5349	0.09018	1.175	0.4277	0.2383	0.6977		PPoWe5349	0.074674	0.796663	0.229421	0.1056	0.289105	0.0944424
PPoWe5354	-0.7559	1.08	4.006	-0.855	-1.988		PPoWe5354	-0.625961	0.732034	2.14865	-0.3788	-0.82369	-0.0549116
PSang5355	1.482	-0.3624	-0.3625	-1.766	0.1682		PSang5355	1.22696	-0.245644	-0.194406	-0.7826	0.0696759	-0.0678132
PSang5358	0.1023	-0.009304	-0.1518	0.3663	0.07437		PSang5358	0.084714	-0.006306	-0.0814227	0.1623	0.0308142	0.716567
PSang5359	1.077	0.05818	-0.8332	-0.9127	-1.079		PSang5359	0.892012	0.039431	-0.446875	-0.4044	-0.447205	0.260761
PSang5360	0.9908	0.03985	-0.9058	-0.404	0.4477		PSang5360	0.820474	0.027011	-0.485809	-0.179	0.185486	0.549497
PSang5361	0.2223	0.2345	-0.7402	0.05794	0.9312		PSang5361	0.184114	0.158943	-0.39701	0.02567	0.385829	0.5436
PSang5362	0.9816	-0.02021	-1.05	-0.4731	0.7357		PSang5362	0.812875	-0.013696	-0.563387	-0.2096	0.304851	0.56954
PSang5363	1.242	-0.2609	-0.8087	-0.7543	-0.1293		PSang5363	1.02828	-0.176803	-0.433728	-0.3342	-0.053568	0.411759
PSang5364	0.6415	-0.3367	-0.5422	-0.7	-0.5254		PSang5364	0.531251	-0.228194	-0.290826	-0.3101	-0.217696	0.380866
PSang5365	1.105	0.6824	-1.224	0.3262	-0.3927		PSang5365	0.914797	0.462536	-0.656363	0.1445	-0.162711	0.771817
PSang5367	1.169	-0.0308	-1.163	-0.4191	-0.4733		PSang5367	0.968298	-0.020876	-0.623687	-0.1857	-0.19609	0.297945
PSang5369	1.016	0.6832	-0.9791	0.1434	-0.4634		PSang5369	0.84135	0.463063	-0.525147	0.06352	-0.192024	0.599414
PSang5371	1.407	-0.2317	-1.189	-0.729	-0.6894		PSang5371	1.16493	-0.157031	-0.637648	-0.323	-0.285627	0.311775
PSard5373	0.4513	1.467	0.7153	-0.4421	-0.113		PSard5373	0.373698	0.994251	0.383668	-0.1959	-0.0468051	-0.334769
PSesi5375	0.8633	1.229	-0.8907	1.029	-2.055		PSesi5375	0.714864	0.833033	-0.477741	0.4557	-0.851428	0.573732
PSesi5376	1.047	1.227	-1.247	0.4133	-3.807		PSesi5376	0.86661	0.831411	-0.668992	0.1831	-1.57726	0.11848
PSesi5377	0.7883	1.212	-0.6115	0.7974	-2.12		PSesi5377	0.652751	0.821461	-0.328003	0.3533	-0.878451	0.027217
PSesi5378	0.6051	1.419	-0.6726	0.7259	-1.121		PSesi5378	0.501094	0.96201	-0.360732	0.3216	-0.464613	0.158451
PSesi5379	0.2887	1.137	-0.4422	0.8471	-0.7404		PSesi5379	0.239104	0.770322	-0.237176	0.3753	-0.306766	-0.323573
PSesi5380	0.2736	1.302	-0.5958	1.278	-1.344		PSesi5380	0.226603	0.882307	-0.319564	0.5661	-0.557033	0.0877733
PSesi5381	0.4773	1.848	0.3217	1.437	1.284		PSesi5381	0.395241	1.25269	0.172521	0.6367	0.531968	-0.253495
PSesi5382	0.6447	1.783	-0.2018	0.7848	1.076		PSesi5382	0.533887	1.20844	-0.108209	0.3477	0.445817	0.0232965
PSesi5383	0.8184	1.053	-1.511	0.5579	-3.488		PSesi5383	0.677742	0.713911	-0.810239	0.2472	-1.44504	-0.0438538
PSesi5384	0.5301	0.627	-1.113	-0.2481	-1.154		PSesi5384	0.438972	0.42498	-0.597141	-0.1099	-0.478057	-0.0598197
PSici5385	0.5947	1.71	-0.01541	0.06753	0.296		PSici5385	0.492477	1.15904	-0.0082671	0.02992	0.122644	-0.352354
PTagl5399	1.036	0.3577	-0.5902	0.2901	-1.815		PTagl5399	0.857697	0.242454	-0.316528	0.1285	-0.752071	-0.0051107
PTagl5402	0.7034	0.7618	0.008239	0.6668	-0.09399		PTagl5402	0.582434	0.516344	0.004419	0.2954	-0.0389438	-0.0425366
PTagl5420	0.7144	0.5246	-0.8244	-0.08099	-0.9426		PTagl5420	0.591545	0.355585	-0.442178	-0.03589	-0.390576	0.0969325
PTagl5428	0.7736	0.5879	-0.774	-0.006381	-1.362		PTagl5428	0.640607	0.398464	-0.415132	-0.002827	-0.564351	-0.28541
PTagl5430	0.6042	0.5264	-0.5631	-0.0987	-1.676		PTagl5430	0.500325	0.356772	-0.302021	-0.04373	-0.694358	-0.275308
PTagl5431	0.6971	0.6219	-0.7105	0.2947	-0.8669		PTagl5431	0.577232	0.421505	-0.38106	0.1306	-0.359199	0.13792
PTeve5433	0.5449	1.018	0.1868	0.06855	0.4885		PTeve5433	0.45126	0.690113	0.100202	0.03037	0.202402	0.383878
PTeve5438	0.1364	0.7551	0.2025	0.09584	-0.2214		PTeve5438	0.11298	0.511782	0.108599	0.04246	-0.0917254	0.183059
PTeve5442	-0.1345	0.8428	0.2635	0.2554	0.7003		PTeve5442	-0.111362	0.571211	0.141345	0.1132	0.290154	-0.0871405
PTeve5444	-0.5095	0.6356	0.9219	1.476	0.3912		PTeve5444	-0.421935	0.430771	0.494459	0.6542	0.162079	0.173509
PTici5461	0.6195	1.152	-0.5424	1.744	-2.312		PTici5461	0.513035	0.781018	-0.290901	0.7728	-0.95791	0.171901
PTici5464	0.989	0.9345	-1.129	-0.007441	-2.064		PTici5464	0.818945	0.633408	-0.605626	-0.003297	-0.855218	-0.757052
PTici5465	0.4022	0.5952	0.187	-0.3421	-1.199		PTici5465	0.333096	0.403435	0.100275	-0.1516	-0.496891	0.242609
PTici5466	0.7549	1.031	-0.5534	-0.4633	-1.156		PTici5466	0.625138	0.698796	-0.296817	-0.2053	-0.478871	0.210976
PTici5470	0.8594	1.612	-1.41	1.561	-4.133		PTici5470	0.711691	1.09232	-0.756037	0.6918	-1.71244	0.69492
PTici5471	0.9217	0.9862	-0.9736	0.1506	-3.501		PTici5471	0.763226	0.668445	-0.522193	0.06671	-1.45066	0.236389
PTici5486	1.236	1.321	-2.344	1.13	-6.288		PTici5486	1.02349	0.895448	-1.25744	0.5008	-2.60556	0.259533
PTici5487	1.005	1.16	-1.073	1.002	-3.352		PTici5487	0.832013	0.786314	-0.575403	0.4438	-1.38868	0.218716
PTici5488	1.005	1.392	-1.32	1.043	-3.291		PTici5488	0.832327	0.943331	-0.707806	0.4622	-1.36375	0.191525
PTici5489	0.844	1.604	-1.009	0.5338	-2.624		PTici5489	0.698871	1.08735	-0.541049	0.2365	-1.08719	0.381888
PTici5490	0.888	1.353	-0.8937	0.9892	-3.174		PTici5490	0.735367	0.916917	-0.479323	0.4383	-1.31493	0.0192322
PTici5491	0.6633	1.376	-0.754	0.7996	-1.329		PTici5491	0.549245	0.932644	-0.404413	0.3543	-0.550577	0.161172
PTici5492	0.2857	1.379	0.05779	1.7	-1.393		PTici5492	0.23661	0.934452	0.0309956	0.7532	-0.577256	-0.236059
PTici5493	0.5056	1.623	-0.5961	1.265	-1.381		PTici5493	0.418686	1.09995	-0.319702	0.5605	-0.572028	0.159506
PTici5494	0.3823	1.549	0.02888	0.8363	1.234		PTici5494	0.316595	1.04982	0.0154911	0.3705	0.511202	0.0473356
PTici5495	0.7244	1.973	-0.6538	0.7833	-0.6088		PTici5495	0.59984	1.337	-0.350689	0.347	-0.252258	0.0822984
PTici5496	0.8025	1.083	-1.007	0.1033	-1.586		PTici5496	0.664498	0.733953	-0.54003	0.04577	-0.657128	0.272399
PTici5500	1.193	1.113	-1.398	0.8409	-3.521		PTici5500	0.987846	0.754328	-0.749559	0.3726	-1.45875	-0.578377
PTici5520	0.939	1.334	-1.127	1.39	-3.351		PTici5520	0.777588	0.904108	-0.604586	0.6157	-1.38846	0.272164
PTici5521	0.9361	1.138	-1.458	0.8244	-3.232		PTici5521	0.775134	0.771249	-0.781755	0.3652	-1.3391	0.0998045
PTici5522	0.8676	1.251	-0.9479	0.5866	-3.5		PTici5522	0.718455	0.847731	-0.508411	0.2599	-1.45013	0.593588
PTici5523	0.9233	1.555	-1.144	1.219	-4.139		PTici5523	0.764588	1.05413	-0.613435	0.5402	-1.71485	-0.0575981
PTici5524	0.5263	1.37	-0.5997	1.046	-1.217		PTici5524	0.435785	0.928517	-0.32167	0.4635	-0.504419	0.0520919
PTici5525	0.4674	1.678	-0.6261	1.201	-1.071		PTici5525	0.387028	1.13754	-0.335807	0.532	-0.443754	-0.486028
PTici5526	0.3358	1.707	0.6637	1.496	0.05593		PTici5526	0.278037	1.15669	0.355997	0.6629	0.023173	-0.321489
PTici5527	0.5162	1.923	0.7771	1.133	1.955		PTici5527	0.427424	1.30308	0.416822	0.5021	0.809925	0.149199
PTici5528	0.7534	1.952	-0.706	0.6595	-0.1592		PTici5528	0.623903	1.32333	-0.37868	0.2922	-0.0659794	-0.0643188
PTici5529	0.8244	1.308	-1.212	0.2797	-1.536		PTici5529	0.682638	0.886741	-0.649799	0.1239	-0.63633	-0.0639128
PTici5530	0.5972	1.188	-0.6178	0.9317	-1.664		PTici5530	0.494535	0.805086	-0.331359	0.4128	-0.689294	-0.147675
RAbru5589	-0.1661	0.6689	0.8702	0.3819	0.2937		RAbru5589	-0.137551	0.453373	0.466746	0.1692	0.121682	0.189137
RAbru5592	1.297	0.1249	-1.452	-1.348	-0.4386		RAbru5592	1.07363	0.084682	-0.778829	-0.5972	-0.181722	0.0252259
RAbru5593	0.959	-0.1097	0.4854	-1.228	-0.2505		RAbru5593	0.794108	-0.074339	0.260362	-0.5439	-0.103805	0.475544
RAbru5595	0.9762	0.8981	-1.219	-1.1	-0.03554		RAbru5595	0.808392	0.608685	-0.653583	-0.4875	-0.0147276	0.216204
RAbru5601	0.914	0.9424	0.0188	1.066	0.3424		RAbru5601	0.756874	0.638716	0.0100831	0.4721	0.14186	-0.644333
RAbru5603	0.9054	0.4176	-1.257	-0.9153	-0.1208		RAbru5603	0.749779	0.283015	-0.674079	-0.4055	-0.0500347	0.36101
RAbru5604	0.7	0.8409	-0.718	-0.4373	0.5133		RAbru5604	0.579684	0.569962	-0.385101	-0.1937	0.212694	-0.0281699
RAbru5611	0.8545	1.136	-0.5358	-0.03063	-0.4297		RAbru5611	0.707576	0.769663	-0.287358	-0.01357	-0.178051	-0.921702
RAbru5614	0.877	1.497	-1.565	-0.4675	1.443		RAbru5614	0.726214	1.01492	-0.839346	-0.2071	0.597891	0.574724
RAbru5615	0.6949	1.317	-0.3202	0.08384	0.5724		RAbru5615	0.575473	0.892778	-0.17173	0.03715	0.237165	-0.0895364
RAbru5619	0.9698	1.034	-1.004	0.1319	0.009219		RAbru5619	0.803096	0.700651	-0.53838	0.05846	0.0038197	-0.378029
RAbru5620	0.4757	1.23	-0.5915	-0.4655	0.8384		RAbru5620	0.393957	0.833957	-0.317255	-0.2062	0.347388	-0.167972
RAbru5621	0.778	0.3516	0.9594	0.08335	1.071		RAbru5621	0.644262	0.238316	0.51456	0.03693	0.443876	1.20289
RAbru5623	1.098	0.9644	-1.686	-0.67	-0.444		RAbru5623	0.909361	0.653636	-0.904309	-0.2968	-0.183966	0.102043
RAbru5626	0.459	0.9171	-0.1241	0.1988	0.9822		RAbru5626	0.380078	0.621622	-0.0665548	0.08808	0.406953	-0.0267994
RAbru5630	0.9495	0.7371	-1.459	-0.5717	1.285		RAbru5630	0.786225	0.499601	-0.782648	-0.2533	0.532273	-0.03226
RAbru5641	0.8502	1.684	-0.8994	0.001481	0.7309		RAbru5641	0.704014	1.14121	-0.482399	0.0006562	0.302849	-0.729626
RAbru5642	0.7634	1.498	-1.175	0.3925	0.2066		RAbru5642	0.632153	1.01536	-0.630031	0.1739	0.0856007	-0.0047007
RAbru5644	0.7649	1.201	-0.9036	-0.4591	2.174		RAbru5644	0.633436	0.813886	-0.484664	-0.2034	0.900617	-0.332448
RAbru5646	0.5812	1.619	-0.08683	-0.168	2.085		RAbru5646	0.481288	1.09763	-0.0465735	-0.07441	0.863978	-0.370869
RAbru5647	0.5991	0.6304	-0.2585	-0.6368	0.3442		RAbru5647	0.496126	0.427302	-0.138635	-0.2821	0.142609	0.151565
RAbru5648	0.9876	0.6867	-0.9708	-1.49	1.563		RAbru5648	0.817805	0.465397	-0.5207	-0.6601	0.647702	-0.0883831
RAbru5650	0.3008	1.554	-0.1423	0.8113	1.493		RAbru5650	0.249066	1.05319	-0.0763268	0.3595	0.618721	0.387259
RAbru5651	0.0938	1.656	0.7433	0.2737	1.152		RAbru5651	0.077678	1.12234	0.398653	0.1213	0.477311	-0.49842
RAdda5663	0.9685	0.3665	-1.39	-0.1477	1.594		RAdda5663	0.802008	0.248416	-0.745491	-0.06542	0.660653	0.50614
RAdda5664	0.01624	1.268	1.174	1.853	0.9167		RAdda5664	0.013451	0.85953	0.629695	0.8209	0.379847	-0.266209
RAdda5665	0.3863	0.6808	0.3788	-0.4142	2.246		RAdda5665	0.319899	0.461415	0.20316	-0.1835	0.930499	0.163255
RAdda5666	0.5285	0.7072	0.04938	0.6044	1.927		RAdda5666	0.437681	0.47935	0.0264827	0.2678	0.798623	0.447882
RAdda5667	0.3218	0.867	-0.9942	0.5086	1.193		RAdda5667	0.266463	0.587611	-0.533258	0.2253	0.494494	0.62128
RAdda5671	0.4673	1.636	1.025	1.278	0.8497		RAdda5671	0.386972	1.10858	0.550014	0.5662	0.352057	-1.11742
RAdda5672	0.7051	1.114	0.1607	0.4324	0.8319		RAdda5672	0.583858	0.754995	0.0861876	0.1916	0.344705	-0.673916
RAdda5674	0.7791	1.406	-0.3728	1.288	0.9025		RAdda5674	0.645142	0.953217	-0.199971	0.5705	0.373939	-0.267097
RAdda5675	0.4556	1.456	-0.2532	0.7862	3.069		RAdda5675	0.377245	0.986898	-0.135792	0.3483	1.27142	0.325211
RAdda5676	0.5973	1.492	-0.2654	0.1767	3.154		RAdda5676	0.49463	1.01132	-0.142353	0.07828	1.30704	-0.0132866
RAdda5677	0.8976	1.137	-0.2519	0.3352	0.9176		RAdda5677	0.743263	0.770679	-0.13512	0.1485	0.38019	-0.159447
RAdda5684	0.7055	0.8132	-0.7071	0.7537	-0.9073		RAdda5684	0.58418	0.551198	-0.379227	0.3339	-0.375949	0.571859
RAdda5718	1.067	0.5027	-1.027	-0.1564	-0.3387		RAdda5718	0.883338	0.340712	-0.550786	-0.06928	-0.140345	0.244357
RAdda5720	1.495	-0.9314	0.02677	0.9974	-0.8481		RAdda5720	1.23825	-0.63125	0.0143555	0.4419	-0.351421	-0.371295
RAdda5721	1.037	0.1479	-0.9871	0.4597	-3.186		RAdda5721	0.858924	0.100265	-0.529436	0.2037	-1.31998	0.237346
RAdda5723	0.9932	-0.0838	-0.5503	-0.2573	-0.6356		RAdda5723	0.822446	-0.056801	-0.29515	-0.114	-0.263366	0.0939534
RAdda5755	0.5362	0.2463	0.8008	1.99	0.01786		RAdda5755	0.444027	0.166944	0.429522	0.8816	0.0074004	0.547718
RAdda5761	0.691	0.9807	-0.6182	-0.01143	0.7231		RAdda5761	0.57218	0.664709	-0.331544	-0.005064	0.299597	-0.259308
RAdda5762	0.3902	0.7913	-0.3456	-0.5103	0.3539		RAdda5762	0.32308	0.536348	-0.185352	-0.2261	0.146655	-0.260343
RAdda5763	0.585	0.6362	-0.4826	0.3827	0.8644		RAdda5763	0.484462	0.431174	-0.258832	0.1695	0.358154	0.569699
RAdda5764	0.2887	0.7941	0.03183	0.486	-0.07054		RAdda5764	0.239087	0.53824	0.0170732	0.2153	-0.0292293	0.521676
RAdda5766	0.7234	1.486	-0.5168	0.3069	3.08		RAdda5766	0.599036	1.00747	-0.277204	0.136	1.27618	0.600852
RAdda5767	0.8173	1.057	-0.7711	0.3937	1.531		RAdda5767	0.676754	0.716131	-0.413551	0.1744	0.634521	0.345142
RAdda5768	0.9025	0.8752	-0.7549	-0.4341	1.523		RAdda5768	0.747352	0.59318	-0.404914	-0.1923	0.630856	-0.0578747
RAdda5769	0.4526	0.9155	-0.6898	-0.05088	1.268		RAdda5769	0.374803	0.620505	-0.369991	-0.02254	0.525217	0.0975447
RAdda5770	0.549	1.06	-0.8036	0.2138	0.8715		RAdda5770	0.454583	0.718533	-0.431015	0.09471	0.361104	0.228523
RAdda5771	0.5423	0.9459	-0.7318	0.1638	1.948		RAdda5771	0.449028	0.641132	-0.392513	0.07259	0.807164	0.438929
RAdda5776	0.6316	1.076	-0.3818	0.6484	0.8392		RAdda5776	0.523001	0.729273	-0.204782	0.2873	0.347716	-0.227711
RAdda5777	0.3105	0.7656	-0.2848	-0.3415	1.183		RAdda5777	0.257126	0.51893	-0.15274	-0.1513	0.489977	0.0221387
RAdda5778	0.4611	0.7908	-0.2248	-0.297	0.3545		RAdda5778	0.381843	0.535997	-0.120598	-0.1316	0.146869	-0.133833
RAdda5779	0.671	0.6799	0.1668	0.4514	0.5523		RAdda5779	0.555632	0.46081	0.0894368	0.2	0.228826	-0.0202993
RAdda5780	0.24	0.5577	-0.5146	-0.4058	1.27		RAdda5780	0.198729	0.377982	-0.275997	-0.1798	0.526396	0.135118
RAdda5781	0.5435	0.666	-0.2306	0.4003	0.9548		RAdda5781	0.450083	0.451392	-0.12368	0.1773	0.39562	0.0998315
RAdda5782	-0.02195	0.9609	0.6143	-0.6039	0.7311		RAdda5782	-0.018172	0.651278	0.329456	-0.2676	0.302921	0.409457
RAdda5783	0.2856	0.4681	-0.58	-0.3454	1.101		RAdda5783	0.236481	0.317238	-0.311069	-0.153	0.456122	0.271771
RAdda5784	0.4418	0.8684	-0.04321	0.4209	0.6542		RAdda5784	0.365854	0.588578	-0.0231734	0.1865	0.271079	-0.185214
RAdda5785	0.5457	0.7356	-0.4208	-0.151	1.544		RAdda5785	0.451879	0.498574	-0.225722	-0.0669	0.639638	-0.0079625
RAdda5786	0.5914	0.5713	-0.5439	0.7279	1.527		RAdda5786	0.489708	0.387191	-0.291693	0.3225	0.632644	0.359886
RAdda5787	0.1745	0.2777	-0.4913	0.209	1.105		RAdda5787	0.144474	0.188188	-0.263484	0.09261	0.457737	0.273503
RAdda5788	0.6252	0.6842	-0.4446	-0.06072	-0.06386		RAdda5788	0.517727	0.463725	-0.238461	-0.0269	-0.02646	0.0777434
RAdda5789	0.5088	0.7876	-0.4003	0.2489	0.5947		RAdda5789	0.421308	0.533783	-0.214691	0.1103	0.246417	0.0066073
RAdda5790	0.6112	1.042	-0.517	-0.1731	1.801		RAdda5790	0.506157	0.706119	-0.277281	-0.07669	0.746367	-0.125302
RAdda5791	0.4522	0.5236	-0.1788	0.3188	0.424		RAdda5791	0.374451	0.354859	-0.0958736	0.1412	0.175691	0.27543
RAdda5792	0.2331	0.2035	-0.5505	-0.04921	1.182		RAdda5792	0.193004	0.137931	-0.295274	-0.0218	0.489771	0.461408
RAdda5793	0.2566	0.8717	0.1535	0.1132	1.003		RAdda5793	0.212506	0.590784	0.0823354	0.05017	0.41566	-0.134948
RAdda5794	0.2276	0.7478	-0.25	-0.2153	1.217		RAdda5794	0.188509	0.506869	-0.134107	-0.09539	0.504289	0.0931717
RAdda5795	0.3822	0.808	0.09185	-0.4531	0.7907		RAdda5795	0.316453	0.547659	0.0492648	-0.2008	0.327614	0.0205197
RAdda5796	0.4876	0.8439	-0.7313	-0.2544	1.415		RAdda5796	0.403767	0.571955	-0.392209	-0.1127	0.586128	0.0646593
RAdda5797	0.2684	0.2438	-0.09002	0.5105	0.5381		RAdda5797	0.22226	0.165229	-0.0482818	0.2262	0.222978	0.149969
RAdda5798	0.268	0.5496	-0.6003	0.2194	1.075		RAdda5798	0.221953	0.372503	-0.32196	0.09721	0.44522	0.383587
RAdda5799	0.402	-0.01376	-0.5615	-0.3343	1.081		RAdda5799	0.332901	-0.009328	-0.301161	-0.1481	0.447712	0.422452
RAdda5800	1.552	-0.5807	0.2633	-2.759	0.05763		RAdda5800	1.28493	-0.393584	0.141215	-1.223	0.0238773	-0.329093
RAdda5803	0.3905	1.017	0.7302	1.42	0.7739		RAdda5803	0.323372	0.689329	0.391654	0.6291	0.320644	-0.110171
RAdda5815	0.4894	1.264	-0.5026	1.318	0.5945		RAdda5815	0.405237	0.857016	-0.26955	0.584	0.246335	-0.0905983
RAdda5817	0.389	0.3753	0.3817	-0.1797	0.7317		RAdda5817	0.322138	0.254365	0.2047	-0.07964	0.303154	0.127921
RAdda5819	1.12	-0.3146	-0.9837	0.153	-0.6314		RAdda5819	0.927691	-0.213255	-0.527588	0.06777	-0.261605	0.2627
RAdda5823	1.485	-1.02	-0.1019	-1.656	-2.673		RAdda5823	1.22998	-0.69149	-0.0546631	-0.7335	-1.10741	-0.19458
RAdda5830	1.402	-0.01585	-0.7882	-0.3909	-1.129		RAdda5830	1.1612	-0.01074	-0.422725	-0.1732	-0.467784	0.573424
RAdda5831	0.764	0.9938	-0.914	0.2027	-0.06566		RAdda5831	0.63262	0.673556	-0.490221	0.08979	-0.027204	0.160556
RAdda5832	0.6212	0.9334	-0.8606	0.07639	-0.2737		RAdda5832	0.514414	0.632665	-0.461597	0.03384	-0.113401	0.103181
RAdda5833	0.7335	1.002	-0.5998	0.07269	-0.1308		RAdda5833	0.60736	0.679454	-0.321723	0.03221	-0.0541911	-0.340922
RAdda5834	0.8069	1.208	-0.4522	0.7654	0.02652		RAdda5834	0.668201	0.818726	-0.242557	0.3391	0.0109866	-0.316649
RAdda5835	0.8941	1.653	-0.7767	1.069	0.6698		RAdda5835	0.740378	1.12028	-0.416584	0.4736	0.277536	-0.134799
RAdda5836	0.6543	1.627	-0.3966	1.008	0.2707		RAdda5836	0.541797	1.10261	-0.212719	0.4465	0.112177	-0.433124
RAdda5837	0.7739	1.253	-1.094	0.4612	-0.8778		RAdda5837	0.64085	0.849485	-0.586606	0.2043	-0.363711	-0.484415
RAdda5838	0.8451	1.112	-1.037	0.3514	-0.6293		RAdda5838	0.699776	0.753814	-0.555974	0.1557	-0.260752	-0.183637
RAdda5839	0.7525	1.284	-0.725	0.2991	-1.133		RAdda5839	0.623155	0.869962	-0.388854	0.1325	-0.469393	-0.276738
RAdda5841	0.8177	1.119	-0.7852	0.5172	-0.1484		RAdda5841	0.67709	0.758184	-0.42114	0.2291	-0.0614993	0.210547
RAdda5842	0.8402	0.9859	-1.172	0.1037	-0.4106		RAdda5842	0.695787	0.668236	-0.628658	0.04593	-0.170126	0.195653
RAdda5843	0.5686	1.178	-0.2884	0.5995	0.7098		RAdda5843	0.470873	0.7987	-0.154687	0.2656	0.294101	-0.0823885
RAdda5844	0.8396	1.306	-0.312	0.5814	0.5729		RAdda5844	0.695276	0.884908	-0.167335	0.2576	0.237377	-0.417499
RAdda5845	0.4436	1.894	0.112	1.228	1.31		RAdda5845	0.367344	1.28371	0.0600514	0.5442	0.542892	-0.543318
RAdda5847	0.6857	1.611	-0.467	0.9638	0.03049		RAdda5847	0.567798	1.0917	-0.250478	0.427	0.0126342	-0.347325
RAdda5848	0.8287	1.138	-0.9956	-0.02726	-1.071		RAdda5848	0.686239	0.771107	-0.533993	-0.01208	-0.443828	-0.567938
RAdda5849	0.7588	1.161	-1.234	0.1819	-1.075		RAdda5849	0.628361	0.787139	-0.661758	0.0806	-0.445359	-0.432551
RAdda5850	0.775	1.273	-0.7077	0.5872	-1.047		RAdda5850	0.641723	0.86294	-0.379572	0.2602	-0.433726	-0.239003
RAdda5852	0.7186	1.309	-0.8566	0.1148	-0.3334		RAdda5852	0.595034	0.886951	-0.45943	0.05087	-0.13816	0.0608878
RAdda5853	0.3262	1.059	-0.2924	0.09529	-0.1002		RAdda5853	0.270143	0.717751	-0.15685	0.04222	-0.0415111	0.143013
RAdda5854	0.3564	1.022	-0.09443	0.3688	-0.04232		RAdda5854	0.295165	0.69293	-0.0506466	0.1634	-0.017534	0.0281707
RAdda5855	0.09691	1.132	0.4555	0.06723	0.746		RAdda5855	0.080251	0.767207	0.244281	0.02979	0.309102	-0.440337
RAdda5856	0.4149	1.493	0.5625	0.272	0.4191		RAdda5856	0.343586	1.01161	0.301719	0.1205	0.17364	-0.199298
RAdda5857	0.768	1.369	-0.3473	0.6735	0.1116		RAdda5857	0.635984	0.928191	-0.186294	0.2984	0.0462356	-0.116287
RAdda5858	0.7772	1.287	-0.4552	0.5126	-0.0803		RAdda5858	0.643628	0.872303	-0.244155	0.2271	-0.0332708	-0.23616
RAdda5859	0.9235	1.229	-0.5934	0.2139	-0.5592		RAdda5859	0.764725	0.832819	-0.318286	0.09476	-0.231697	-0.242653
RAdda5860	0.9017	0.9329	-0.8397	0.1121	-0.3784		RAdda5860	0.746704	0.632272	-0.450377	0.04966	-0.156807	0.0653541
RAdda5861	0.7411	1.105	-0.3185	0.1273	-0.2969		RAdda5861	0.613687	0.748902	-0.17083	0.0564	-0.123037	-0.0722746
RAdda5862	0.7703	1.257	-0.5597	0.4251	-1.129		RAdda5862	0.637908	0.851634	-0.300218	0.1884	-0.467851	-0.0145335
RAdda5863	0.678	1.341	-0.1207	0.2149	-0.08303		RAdda5863	0.561459	0.90865	-0.0647167	0.09522	-0.0344031	-0.156435
RAdda5866	0.7928	1.52	-0.3937	1.159	2.836		RAdda5866	0.656516	1.02998	-0.211184	0.5134	1.17493	1.03642
RAdda5872	0.3625	0.8454	-0.7926	-0.5436	2.147		RAdda5872	0.300147	0.573014	-0.425126	-0.2408	0.889598	-0.42132
RAdda5875	0.2118	0.7981	0.03235	0.01993	2.456		RAdda5875	0.175368	0.540925	0.0173528	0.008828	1.01781	-0.335354
RAdig5884	0.9447	-0.4564	-0.3542	-1.038	0.3378		RAdig5884	0.782312	-0.309309	-0.189981	-0.4601	0.139984	0.0753575
RAdig5885	1.245	-1.204	-0.4658	-0.8509	-0.001439		RAdig5885	1.03067	-0.815741	-0.249816	-0.377	-0.0005963	-0.111111
RAfri5886	0.5371	1.834	0.5517	0.7303	1.264		RAfri5886	0.444782	1.2429	0.295921	0.3236	0.523773	-1.04615
RAfri5890	0.471	1.961	0.4908	1.343	1.198		RAfri5890	0.390013	1.32935	0.263247	0.5951	0.496514	-1.26104
RAfri5891	0.1735	1.953	1.822	0.9785	1.917		RAfri5891	0.14367	1.32355	0.977252	0.4335	0.79424	-1.21018
RAfri5895	0.2394	1.682	1.15	1.371	1.455		RAfri5895	0.198262	1.14	0.616735	0.6072	0.602908	-1.05665
RAfri5901	0.2309	1.155	0.01806	-0.1428	-0.7381		RAfri5901	0.191242	0.782621	0.0096869	-0.06329	-0.305811	-1.04781
RAfri5925	0.04253	1.167	-0.4068	0.8887	1.199		RAfri5925	0.035218	0.790778	-0.218195	0.3938	0.496853	-0.937392
RAfri5930	0.3896	1.525	1.221	-0.2904	1.688		RAfri5930	0.322645	1.03358	0.654826	-0.1287	0.699606	-0.241691
RAfri5934	0.6689	1.727	0.3498	0.6617	0.7693		RAfri5934	0.553942	1.17055	0.187614	0.2932	0.318773	-1.3863
RAfri5935	0.1775	1.964	1.811	0.9505	1.862		RAfri5935	0.146963	1.33112	0.971384	0.4211	0.771656	-1.22134
RAfri5936	0.6209	1.371	0.8166	0.3709	2.556		RAfri5936	0.514147	0.929555	0.437977	0.1643	1.05926	-1.02449
RAfri6033	0.2454	1.609	0.7182	0.5109	2.019		RAfri6033	0.203178	1.09053	0.385223	0.2264	0.836459	-0.708176
RAfri6040	0.06593	1.608	0.8225	1.347	0.7101		RAfri6040	0.054599	1.08989	0.441143	0.5966	0.294234	-0.671471
RAfri6041	0.09138	1.624	0.9147	0.9888	0.3905		RAfri6041	0.07567	1.10059	0.490603	0.4381	0.16179	-0.704211
RAfri6056	-0.1556	1.325	0.7876	0.66	1.495		RAfri6056	-0.128875	0.89794	0.422429	0.2924	0.619346	-0.573746
RAfri6059	0.4346	1.847	0.4805	1.139	1.898		RAfri6059	0.359899	1.25187	0.25773	0.5046	0.786605	-0.597848
RAfri6081	-0.0346	1.362	0.9296	1.196	-1.139		RAfri6081	-0.02865	0.922915	0.49859	0.53	-0.472093	-0.848435
RAfri6082	-0.08347	0.7903	-0.306	-0.2095	0.6856		RAfri6082	-0.069123	0.535648	-0.164143	-0.0928	0.284088	-0.471746
RAfri6083	0.1104	1.526	0.7542	1.68	2.276		RAfri6083	0.091405	1.03426	0.404533	0.7444	0.942853	-1.00409
RAfri6085	0.1407	1.827	0.9865	1.338	0.8175		RAfri6085	0.116498	1.23854	0.529101	0.5929	0.338734	-1.14478
RAfri6087	-0.02425	1.563	1.596	1.069	0.9214		RAfri6087	-0.020077	1.0593	0.855974	0.4737	0.381775	-0.936171
RAfri6095	0.8284	1.571	-1.081	0.3332	0.9203		RAfri6095	0.685983	1.06487	-0.579542	0.1476	0.381302	-0.449209
RAfri6096	0.5812	1.364	-0.05821	0.2726	1.127		RAfri6096	0.481261	0.924607	-0.0312213	0.1208	0.466906	-0.467699
RAfri6099	0.7794	1.494	-0.3819	0.7158	0.6801		RAfri6099	0.645419	1.01269	-0.204853	0.3172	0.281812	-1.02098
RAfri6104	0.1024	1.6	2.068	1.68	2.159		RAfri6104	0.084766	1.08427	1.10932	0.7442	0.894444	-0.866999
RAfri6105	0.344	1.442	0.5842	1.408	1.955		RAfri6105	0.284859	0.977029	0.31332	0.6237	0.809883	-0.407883
RAfri6118	0.5355	1.801	0.4232	0.2635	3.135		RAfri6118	0.443437	1.22076	0.227004	0.1167	1.29899	-0.793244
RAfri6121	0.71	1.482	-0.3288	-0.3336	3.081		RAfri6121	0.58796	1.00439	-0.176353	-0.1478	1.27639	-0.408519
RAfri6122	0.5362	1.617	0.4311	0.3446	2.461		RAfri6122	0.444013	1.09624	0.231224	0.1527	1.01983	-0.591465
RAfri6124	0.6177	1.611	0.5224	0.7851	1.169		RAfri6124	0.511514	1.09223	0.280172	0.3479	0.484326	-1.15873
RAfri6128	0.1377	0.7893	0.1396	-0.4627	2.713		RAfri6128	0.114009	0.534961	0.0748861	-0.205	1.1241	-0.134308
RAfri6129	0.1534	1.472	0.8546	0.7227	2.617		RAfri6129	0.126993	0.997394	0.458387	0.3202	1.08444	-0.846981
RAfri6136	-0.4992	1.286	2.333	1.731	0.7212		RAfri6136	-0.413362	0.871527	1.25114	0.767	0.298808	-0.861062
RAfri6137	0.211	1.765	1.858	1.204	2.388		RAfri6137	0.17471	1.19621	0.996767	0.5336	0.989299	-1.09352
RAfri6138	0.6742	1.819	0.156	0.5488	1.171		RAfri6138	0.558279	1.23302	0.0836781	0.2431	0.485012	-0.93941
RAfri6140	0.6018	1.196	0.05889	1.83	0.1661		RAfri6140	0.498357	0.810322	0.0315875	0.8109	0.0688306	-0.462366
RAfri6143	0.2726	0.7774	0.1994	0.9251	2.539		RAfri6143	0.22576	0.526916	0.106969	0.4099	1.05182	-0.404325
RAfri6148	0.4192	1.07	-0.03848	-0.2744	2.353		RAfri6148	0.347097	0.725055	-0.0206413	-0.1216	0.975123	-0.32397
RAfri6149	0.5804	1.098	-0.6779	0.4197	1.349		RAfri6149	0.480659	0.74447	-0.363593	0.186	0.558755	-0.242265
RAfri6162	0.776	0.3848	-0.9137	-0.1201	2.274		RAfri6162	0.642609	0.260787	-0.490074	-0.05319	0.942362	0.212866
RAfri6165	-0.2211	1.23	1.691	1.262	1.953		RAfri6165	-0.183101	0.83357	0.90721	0.5592	0.809252	-0.637672
RAfri6166	0.02709	1.493	2.074	0.5797	1.578		RAfri6166	0.022436	1.01214	1.11249	0.2568	0.653815	-0.447672
RAfri6172	0.1597	1.585	0.7859	1.131	1.287		RAfri6172	0.132248	1.07425	0.421531	0.5013	0.533267	-1.0947
RAfri6176	-0.3037	1.328	1.78	0.9818	1.083		RAfri6176	-0.251524	0.900077	0.954904	0.435	0.448637	-0.633918
RAfri6177	0.2993	1.337	1.226	1.363	1.314		RAfri6177	0.24787	0.905903	0.657314	0.6039	0.544416	-0.419731
RAfri6242	0.4437	1.183	0.1333	0.2366	2.583		RAfri6242	0.367408	0.801574	0.071484	0.1048	1.07033	-0.560535
RAfri6245	0.03345	0.3366	-0.2504	0.5575	1.2		RAfri6245	0.027696	0.22816	-0.134293	0.247	0.49715	-0.139469
RAgog6260	1.21	-0.9156	-0.7519	-1.025	-0.3161		RAgog6260	1.00219	-0.620567	-0.403297	-0.4542	-0.130981	-0.799601
RAgog6261	1.155	-0.3698	-1.188	-1.448	-0.03986		RAgog6261	0.956472	-0.250641	-0.63732	-0.6415	-0.0165148	-0.141582
RAgog6262	1.257	-0.2852	-1.574	-0.6182	-1.928		RAgog6262	1.04075	-0.193286	-0.844294	-0.2739	-0.798925	-0.553916
RAgog6264	0.6501	0.512	-0.4278	0.4206	0.6997		RAgog6264	0.53832	0.347025	-0.229442	0.1863	0.289907	0.274386
RAgog6265	0.4909	0.2372	-0.2262	1.123	0.8758		RAgog6265	0.406523	0.160757	-0.121331	0.4974	0.3629	0.252057
RAgog6266	0.6155	0.5673	-0.9747	0.07907	1.537		RAgog6266	0.509722	0.384511	-0.522798	0.03503	0.63687	0.311073
RAgog6270	0.8286	-0.5818	-0.8615	-1.175	0.395		RAgog6270	0.686145	-0.394318	-0.462081	-0.5207	0.163662	-0.165825
RAgog6271	0.8233	-0.09338	-1.475	-0.9607	0.5631		RAgog6271	0.681729	-0.063289	-0.790847	-0.4256	0.233336	0.0121421
RAgog6272	1.193	-0.3746	-1.356	-0.3545	-2.13		RAgog6272	0.987919	-0.253916	-0.727412	-0.1571	-0.882675	-0.278137
RAgog6274	0.8843	0.4252	-0.6374	-0.3794	-0.9702		RAgog6274	0.732308	0.288174	-0.341858	-0.1681	-0.402003	-0.108905
RAgog6275	0.7707	0.5636	-0.9444	-0.08874	0.5507		RAgog6275	0.638244	0.382	-0.506513	-0.03932	0.228189	0.26673
RAgog6276	0.7043	0.1159	-0.4442	0.3785	0.202		RAgog6276	0.583193	0.078573	-0.238252	0.1677	0.0836977	0.132497
RAgog6282	1.122	-0.5668	-0.7678	-0.7461	-0.5455		RAgog6282	0.928952	-0.384152	-0.411822	-0.3306	-0.226044	-0.163799
RAgog6283	1.042	-0.4494	-1.729	-0.7831	-0.4415		RAgog6283	0.862825	-0.30459	-0.927466	-0.347	-0.182945	-0.145853
RAgog6284	1.251	-0.778	-1.667	-1.107	-0.7095		RAgog6284	1.03604	-0.527331	-0.894239	-0.4904	-0.293956	-0.5217
RAgog6285	0.975	0.1615	-0.7434	-0.2335	-0.3435		RAgog6285	0.80736	0.109493	-0.398734	-0.1034	-0.142323	0.106907
RAgog6286	0.5977	0.4002	-0.4954	0.4182	0.3904		RAgog6286	0.494961	0.271216	-0.265713	0.1853	0.161753	0.0888365
RAgog6287	0.472	0.402	-0.5587	0.4928	1.199		RAgog6287	0.390838	0.272483	-0.299681	0.2183	0.496618	0.473981
RAgog6289	0.3083	0.1217	-0.4863	0.1727	1.415		RAgog6289	0.255329	0.08249	-0.260825	0.07651	0.586434	0.164946
RAgog6291	0.3226	0.158	-0.4654	0.006541	1.13		RAgog6291	0.26714	0.107079	-0.24959	0.002898	0.468028	-0.125451
RAgog6292	0.5355	0.7244	-0.5658	-0.4939	1.286		RAgog6292	0.443399	0.490966	-0.303471	-0.2188	0.532713	0.0748685
RAgog6297	0.5542	0.7464	-0.6614	-0.3014	1.452		RAgog6297	0.458917	0.50589	-0.354759	-0.1336	0.601809	0.0151515
RAgog6298	0.5421	0.754	-0.7607	-0.5947	1.611		RAgog6298	0.448927	0.51104	-0.408025	-0.2635	0.667333	0.122665
RAgog6306	0.8191	0.7244	-1.501	-0.3755	0.691		RAgog6306	0.678311	0.490965	-0.804911	-0.1664	0.28633	0.108936
RAgog6309	0.5686	0.8086	-0.1209	-0.7222	1.26		RAgog6309	0.470842	0.548043	-0.0648336	-0.32	0.522221	-0.781386
RAgog6311	0.6989	0.3625	0.964	0.9233	0.6702		RAgog6311	0.578785	0.245701	0.517031	0.4091	0.277684	-0.945216
RAgog6314	0.9303	0.5909	-0.746	-0.5761	-0.8811		RAgog6314	0.770364	0.40049	-0.400139	-0.2553	-0.36507	-0.0424747
RAgog6316	1.179	0.672	-0.7994	-0.8873	-2.604		RAgog6316	0.976688	0.455486	-0.428737	-0.3931	-1.07882	-0.563934
RAgog6317	0.9066	0.7208	0.01389	-0.296	0.2583		RAgog6317	0.750724	0.488537	0.0074511	-0.1311	0.107017	-0.446379
RAgog6320	0.974	0.2547	-0.4355	-0.6543	1.284		RAgog6320	0.806525	0.172607	-0.233581	-0.2899	0.532122	0.304531
RAgog6321	0.9378	0.6146	0.7032	-0.636	-0.3922		RAgog6321	0.776537	0.416571	0.377162	-0.2818	-0.162487	-0.677125
RAgog6323	0.846	1.232	-0.216	0.4498	0.4955		RAgog6323	0.70056	0.834916	-0.115847	0.1993	0.205297	-0.360358
RAgog6325	1.346	-0.06591	-0.9803	-1.637	0.005733		RAgog6325	1.11444	-0.044671	-0.525776	-0.7253	0.0023753	-0.589848
RAgog6327	1.199	-0.2877	-1.459	0.09701	-1.744		RAgog6327	0.993266	-0.195001	-0.782574	0.04298	-0.722455	0.368178
RAgog6329	0.721	1.07	-0.733	0.1525	0.3673		RAgog6329	0.597047	0.724999	-0.393164	0.06756	0.152207	-0.126502
RAgog6330	0.662	0.5664	-0.2613	-0.03879	0.1984		RAgog6330	0.548215	0.383925	-0.140134	-0.01719	0.0822243	-0.261426
RAgog6331	1.199	-0.2877	-1.459	0.09701	-1.744		RAgog6331	0.993266	-0.195001	-0.782574	0.04298	-0.722455	0.368178
RAgog6333	0.8792	1.259	-0.6824	0.1625	0.5558		RAgog6333	0.728049	0.853262	-0.366029	0.07198	0.230278	-0.858524
RAgog6339	0.7006	0.8302	-1.322	0.4438	0.4179		RAgog6339	0.580151	0.562696	-0.7092	0.1966	0.173148	0.776061
RAgog6340	0.624	1.35	-0.8516	0.3194	0.4559		RAgog6340	0.516762	0.914939	-0.456769	0.1415	0.188887	-0.138857
RAgog6341	0.2757	1.187	0.4632	0.4179	-0.1395		RAgog6341	0.228306	0.804386	0.248452	0.1852	-0.0577808	-0.231367
RAgog6345	0.7018	1.202	-1.015	0.2873	0.1723		RAgog6345	0.581143	0.81487	-0.544655	0.1273	0.0713968	-0.372384
RAgog6346	0.245	1.299	0.2799	0.9472	0.4768		RAgog6346	0.202906	0.880199	0.150145	0.4197	0.19754	-0.367296
RAgog6347	0.4231	1.713	-0.05893	0.4162	1.728		RAgog6347	0.350391	1.16071	-0.0316092	0.1844	0.716078	-0.426152
RAgog6352	0.7448	0.9345	-1.634	0.4146	0.3513		RAgog6352	0.616725	0.633387	-0.876386	0.1837	0.145566	0.730626
RAgog6354	0.5094	1.57	0.2885	0.3608	0.7097		RAgog6354	0.421847	1.06395	0.154717	0.1598	0.294045	-0.316237
RAgog6357	0.3685	1.355	0.709	0.7463	-0.4771		RAgog6357	0.305188	0.918193	0.380244	0.3306	-0.197673	-0.340816
RAgog6358	0.3202	1.139	0.2366	0.2989	0.5077		RAgog6358	0.265121	0.771925	0.126888	0.1324	0.210349	-0.0253656
RAgog6359	0.6617	1.199	0.02695	0.1803	2.352		RAgog6359	0.547904	0.812957	0.0144525	0.07989	0.974638	-0.793344
RAgog6363	0.9524	0.8354	-1.015	0.0004781	-0.3849		RAgog6363	0.788686	0.566223	-0.544281	0.0002118	-0.159477	0.0396236
RAgog6365	0.738	1.453	-0.6777	-0.2671	0.2481		RAgog6365	0.611145	0.984995	-0.363463	-0.1184	0.102782	-0.410123
RAgog6366	0.437	1.564	0.6528	0.8054	3.703		RAgog6366	0.36187	1.05975	0.350124	0.3569	1.53438	-0.989278
RAgog6367	0.8612	0.973	-0.8978	0.5256	0.2914		RAgog6367	0.713177	0.659485	-0.481533	0.2329	0.120729	0.0380698
RAgog6368	0.1102	1.157	0.6479	0.09287	0.9089		RAgog6368	0.09129	0.784289	0.347502	0.04115	0.376575	-0.720854
RAgog6378	1.082	0.3221	-1.458	-0.2334	-1.363		RAgog6378	0.89591	0.218333	-0.781806	-0.1034	-0.564673	0.316725
RAgog6381	0.9595	0.4688	-0.636	0.4144	-0.4099		RAgog6381	0.794583	0.317709	-0.341136	0.1836	-0.169821	-0.113182
RAgog6382	0.2985	0.0708	-0.2088	1.283	0.7717		RAgog6382	0.247157	0.047986	-0.112005	0.5683	0.319752	0.244244
RAgog6384	0.4882	-0.2287	-0.1244	1.596	-0.5685		RAgog6384	0.404243	-0.15501	-0.0667301	0.707	-0.235552	-0.315094
RAgog6426	0.5792	0.4717	-1.614	-0.3667	1.761		RAgog6426	0.479619	0.319675	-0.865672	-0.1625	0.729483	0.290154
RAgog6441	0.9295	-0.3194	-1.78	-1.182	0.07263		RAgog6441	0.769731	-0.216461	-0.954891	-0.5238	0.0300925	-0.0099496
RAgog6442	1.138	-0.3955	-1.622	-1.521	-0.1298		RAgog6442	0.942583	-0.268055	-0.869978	-0.6738	-0.0537648	-0.0987773
RAgog6444	1.408	-0.3941	-1.339	-1.177	-1.863		RAgog6444	1.16629	-0.267121	-0.718239	-0.5214	-0.77194	-0.466952
RAgog6445	1.171	-0.6244	-1.254	-1.315	-0.4933		RAgog6445	0.970049	-0.423231	-0.672843	-0.5827	-0.204393	-0.259975
RAgog6446	0.9289	-0.7489	-1.382	-1.728	-0.3501		RAgog6446	0.769226	-0.507558	-0.741114	-0.7655	-0.145043	-0.516719
RAgog6447	1.009	0.01634	-1.574	-1.515	0.1267		RAgog6447	0.835231	0.011073	-0.844267	-0.6711	0.0524851	0.0717366
RAgog6452	1.157	0.006447	-1.856	-1.764	0.4394		RAgog6452	0.957998	0.004369	-0.995625	-0.7817	0.182064	-0.346909
RAgog6453	1.271	-0.7539	-1.936	-1.812	-0.04658		RAgog6453	1.05285	-0.510952	-1.03813	-0.803	-0.0193015	-0.0995951
RAgog6459	0.6621	0.1047	-0.8421	-1.154	-0.5065		RAgog6459	0.548253	0.070996	-0.451685	-0.5112	-0.209868	-0.506002
RAgog6460	1.12	0.09006	-1.951	-1.791	-0.1143		RAgog6460	0.927835	0.061038	-1.04628	-0.7935	-0.0473728	-0.425702
RAgog6461	1.064	-0.2101	-1.565	-1.853	0.4113		RAgog6461	0.881044	-0.142419	-0.839145	-0.8212	0.170438	-0.182489
RAgog6472	0.534	0.6169	-1.25	-0.9761	2.107		RAgog6472	0.442201	0.418138	-0.670389	-0.4325	0.873185	-0.226393
RArno6482	1.039	0.9607	-0.8104	-0.1448	-2.352		RArno6482	0.860284	0.651168	-0.43464	-0.06415	-0.974674	-0.331913
RAsia6499	0.5882	1.504	-0.4172	0.4702	1.877		RAsia6499	0.487048	1.01933	-0.223749	0.2083	0.777566	-0.76816
RAsia6500	0.9529	0.1873	-0.7429	0.3191	-1.055		RAsia6500	0.789083	0.126931	-0.398463	0.1414	-0.437246	-0.0177885
RAsia6503	0.7504	1.177	0.01238	0.755	-0.6643		RAsia6503	0.621356	0.79746	0.0066375	0.3345	-0.275234	-0.480741
RAter6512	0.6969	0.2386	-0.292	-0.06435	0.3461		RAter6512	0.577101	0.161745	-0.15663	-0.02851	0.143408	0.343392
RAter6516	0.8163	1.052	-0.1689	-0.3461	1.408		RAter6516	0.675975	0.712841	-0.0905799	-0.1534	0.583324	-0.028596
RAter6517	0.9952	0.8251	-0.4884	-0.5596	0.8609		RAter6517	0.824067	0.55926	-0.261959	-0.2479	0.356708	-0.418017
RAter6549	0.6668	0.3917	-1.07	-1.149	2.094		RAter6549	0.552185	0.265501	-0.573731	-0.5091	0.867676	0.200079
RAter6559	0.4178	0.7271	-0.3335	-0.03969	0.7509		RAter6559	0.346011	0.492797	-0.178871	-0.01759	0.311118	0.323122
RAter6560	1.481	-1.637	0.9976	-1.005	-0.1084		RAter6560	1.22648	-1.10965	0.535036	-0.4453	-0.0449296	-0.651321
RAter6561	1.189	-0.4025	-0.5254	-1.11	-0.3219		RAter6561	0.98437	-0.272813	-0.28179	-0.4917	-0.133361	-0.0340422
RAter6563	1.25	-0.9243	-0.09544	-1.574	-0.5914		RAter6563	1.03541	-0.626453	-0.051187	-0.6973	-0.245035	0.0636892
RAter6564	0.9367	0.3374	-1.036	-0.207	1.041		RAter6564	0.775637	0.228706	-0.555523	-0.0917	0.431421	0.592988
RFran6581	0.7879	0.9011	-1.274	0.3756	-0.1044		RFran6581	0.652456	0.610722	-0.683123	0.1664	-0.0432778	0.0363006
RFran6582	0.6124	0.8015	-0.399	0.3635	0.5881		RFran6582	0.507123	0.543222	-0.214008	0.161	0.243695	-0.34384
RFran6583	0.8302	0.2771	-0.349	1.577	0.4792		RFran6583	0.687457	0.187843	-0.187174	0.6985	0.19857	-0.0534405
RFran6585	0.7014	1.363	0.01802	0.2413	1.389		RFran6585	0.580826	0.923548	0.0096658	0.1069	0.575569	-0.31497
RFran6586	0.4176	1.427	-0.5511	0.6024	2.073		RFran6586	0.345833	0.967148	-0.295564	0.2669	0.859076	-0.133437
RFran6587	0.8117	0.7224	-0.1986	-0.01914	0.5425		RFran6587	0.672172	0.48962	-0.106537	-0.008479	0.224779	0.0074378
RFran6589	0.3045	1.102	-0.35	0.8479	-0.9322		RFran6589	0.252177	0.7469	-0.187727	0.3757	-0.386232	0.190786
RFran6593	0.8908	1.095	-1.282	0.02257	0.7886		RFran6593	0.737675	0.742419	-0.687628	0.009998	0.326768	-0.0426084
RFran6595	0.4889	0.1443	-0.9035	-0.02698	-0.08992		RFran6595	0.40484	0.097772	-0.484566	-0.01196	-0.037259	0.145981
RLamb6601	1.321	-0.2118	-1.278	-1.954	1.008		RLamb6601	1.09355	-0.143531	-0.685528	-0.8658	0.417671	-0.0572339
RLamb6602	1.144	0.3535	-1.792	-1.482	2.009		RLamb6602	0.947324	0.239607	-0.96136	-0.6565	0.832398	0.330443
RLamb6603	1.683	-0.9329	-0.6409	-1.388	-1.251		RLamb6603	1.39403	-0.632322	-0.343722	-0.6148	-0.518453	-0.812536
RLamb6606	1.105	-0.06928	-1.318	-0.6908	0.5322		RLamb6606	0.915371	-0.046958	-0.706657	-0.3061	0.220527	0.300129
RLamb6607	0.9191	-0.2022	-1.02	-1.155	1.446		RLamb6607	0.761119	-0.137068	-0.546838	-0.5117	0.599241	0.429935
RLamb6608	0.9665	0.3132	-1.053	-0.6425	2.006		RLamb6608	0.800301	0.212298	-0.564548	-0.2847	0.830994	0.392179
RLamb6612	0.9274	-0.2241	-0.2607	0.7777	0.8743		RLamb6612	0.767954	-0.151896	-0.139809	0.3446	0.362255	0.0975295
RLamb6617	1.151	-0.2864	-0.2507	-1.401	0.651		RLamb6617	0.952786	-0.194129	-0.134476	-0.6207	0.269732	0.259109
RLamb6618	1.127	0.4187	-0.9942	-0.5718	0.4797		RLamb6618	0.933426	0.283773	-0.533227	-0.2533	0.198756	0.0835464
RLamb6619	0.9573	0.6252	-1.265	-0.8857	1.733		RLamb6619	0.792719	0.423749	-0.678618	-0.3924	0.718013	0.222736
RLamb6622	1.013	0.767	-0.8699	-0.4238	-0.2946		RLamb6622	0.839175	0.51988	-0.466566	-0.1878	-0.122072	0.106923
RLamb6623	1.103	0.5726	-1.336	-0.7509	1.75		RLamb6623	0.913008	0.388112	-0.716438	-0.3327	0.724961	0.390185
RLamb6624	1.104	0.299	-1.018	-0.2916	0.9853		RLamb6624	0.914566	0.202627	-0.546131	-0.1292	0.408258	0.162583
RLamb6625	0.8822	0.6626	-0.5647	0.2861	-0.2667		RLamb6625	0.730504	0.449072	-0.302892	0.1267	-0.110487	-0.0953947
RLamb6626	0.9154	0.7894	-1.32	-0.209	1.3		RLamb6626	0.757993	0.535063	-0.708202	-0.09258	0.538439	0.406999
RLamb6627	0.769	0.52	-0.6837	0.4163	0.515		RLamb6627	0.636817	0.352428	-0.366677	0.1844	0.213407	0.289953
RLamb6628	1.015	0.4982	-1.22	-0.1962	1.387		RLamb6628	0.840911	0.337691	-0.654563	-0.08692	0.574503	0.471361
RLamb6629	1.036	0.8554	-1.727	-0.5018	1.793		RLamb6629	0.857589	0.579771	-0.92647	-0.2223	0.742976	0.422742
RLamb6630	0.992	0.8929	-1.005	0.2786	-0.3651		RLamb6630	0.8215	0.605171	-0.539093	0.1234	-0.151278	-0.112527
RLamb6631	1.113	0.4882	-1.458	-0.7124	2.194		RLamb6631	0.921858	0.330901	-0.781808	-0.3156	0.9092	0.36063
RLamb6634	1.08	0.2339	-1.013	-1.123	0.1943		RLamb6634	0.894662	0.158549	-0.543523	-0.4974	0.0805225	0.185367
RLamb6635	0.7886	0.9862	-0.8634	-0.6103	-0.957		RLamb6635	0.65304	0.668451	-0.463073	-0.2704	-0.396531	0.122021
RLamb6638	1.289	-0.08334	-0.9433	-0.6253	0.1187		RLamb6638	1.06756	-0.056484	-0.505919	-0.277	0.0491975	0.28808
RLamb6639	0.9825	-0.0377	-1.404	-0.9	1.191		RLamb6639	0.813612	-0.025552	-0.752866	-0.3987	0.493278	0.40094
RLamb6640	1.253	-0.5913	-0.4333	-0.6183	0.7464		RLamb6640	1.03722	-0.400794	-0.232391	-0.274	0.309249	0.497577
RLamb6641	1.363	-0.4622	-0.4034	-0.4212	0.3028		RLamb6641	1.12898	-0.313287	-0.216386	-0.1866	0.125473	0.0076052
RLamb6643	0.6719	0.07135	-1.422	-0.4592	1.589		RLamb6643	0.556412	0.04836	-0.762817	-0.2034	0.658262	0.231667
RLamb6645	0.6826	0.6377	-0.8263	0.04898	-0.9444		RLamb6645	0.565227	0.432235	-0.443198	0.0217	-0.391311	0.0258239
RLamb6646	0.863	0.9485	-0.8593	0.8708	-0.06469		RLamb6646	0.714628	0.64286	-0.460877	0.3858	-0.0268046	-0.259245
RLamb6648	0.7581	0.6581	-1.258	-0.3791	1.369		RLamb6648	0.627795	0.44602	-0.674976	-0.1679	0.567371	0.476589
RLamb6649	0.7108	0.6868	-1.122	0.08777	1.72		RLamb6649	0.588634	0.465478	-0.601724	0.03889	0.712507	0.152469
RLamb6651	1.105	0.1606	-1.005	-0.2427	-0.5819		RLamb6651	0.915317	0.108873	-0.539283	-0.1075	-0.241117	0.434977
RLamb6652	1.167	0.9888	-0.4864	-0.5807	2.28		RLamb6652	0.966044	0.670199	-0.260897	-0.2573	0.944891	0.955116
RLamb6653	1.011	0.3869	-1.035	-0.3092	0.004477		RLamb6653	0.837296	0.262242	-0.555214	-0.137	0.0018551	0.29455
RLamb6654	0.8051	0.806	-0.5204	0.07652	0.2142		RLamb6654	0.666683	0.546312	-0.27914	0.0339	0.0887403	0.109256
RLamb6657	1.247	-0.1501	-1.028	-1.182	-0.399		RLamb6657	1.03276	-0.101749	-0.551355	-0.5237	-0.165306	-0.199583
RLamb6659	1.203	-0.1748	-0.5164	-0.8876	-0.2622		RLamb6659	0.996413	-0.118452	-0.276952	-0.3933	-0.108642	-0.0256389
RLamb6660	1.115	0.303	-1.152	-0.07825	1.152		RLamb6660	0.923237	0.205396	-0.617659	-0.03467	0.477292	0.397176
RLamb6661	0.9806	0.7665	-0.4828	-0.3531	0.4286		RLamb6661	0.812051	0.519504	-0.25896	-0.1564	0.177586	-0.264755
RLamb6662	0.9841	0.7915	-0.8776	0.2917	-0.259		RLamb6662	0.814901	0.536453	-0.470707	0.1292	-0.107309	0.127738
RLamb6677	1.166	0.8031	-1.058	-0.1428	0.1687		RLamb6677	0.965898	0.54431	-0.567492	-0.06326	0.0699192	0.138074
RLamb6678	1.155	0.1812	-0.8486	0.1848	0.2302		RLamb6678	0.95678	0.122825	-0.455146	0.08187	0.0953928	0.321697
RLamb6679	1.136	0.6673	-1.253	-0.1595	-0.21		RLamb6679	0.940836	0.452273	-0.672151	-0.07066	-0.0870172	0.144499
RLamb6680	0.8609	0.783	-1.05	0.1627	0.163		RLamb6680	0.712915	0.530677	-0.56294	0.07208	0.0675383	0.289278
RLamb6681	0.843	0.8474	-0.7816	0.1865	0.4367		RLamb6681	0.698081	0.574373	-0.41923	0.08263	0.180955	0.140705
RLamb6682	0.8923	0.5841	-1.042	0.1587	0.4475		RLamb6682	0.738867	0.395919	-0.558992	0.07031	0.185416	0.493266
RLamb6683	0.9166	0.9056	-0.8549	0.4764	-0.1327		RLamb6683	0.759034	0.61378	-0.458545	0.2111	-0.0549837	0.0745027
RLamb6684	0.8917	0.9581	-0.9445	0.4729	-0.2422		RLamb6684	0.738425	0.6494	-0.506574	0.2095	-0.100351	-0.0206362
RLamb6685	1.015	0.3605	-0.8835	0.5018	-0.1392		RLamb6685	0.840405	0.244351	-0.473853	0.2223	-0.057667	0.357164
RLamb6686	0.5137	0.6593	-1.208	-1.361	1.405		RLamb6686	0.425399	0.446832	-0.648107	-0.6028	0.582034	0.0666709
RLamb6687	0.7914	1.081	-1.073	-0.6217	-0.07378		RLamb6687	0.655355	0.732834	-0.575442	-0.2755	-0.0305702	-0.0774248
RLamb6689	1.578	-0.421	-1.33	-2.132	-1.995		RLamb6689	1.3065	-0.285325	-0.713121	-0.9446	-0.826576	-0.580282
RLamb6690	1.358	0.02754	-1.078	-0.3842	0.1367		RLamb6690	1.12444	0.018667	-0.578166	-0.1702	0.0566572	0.0511664
RLamb6691	1.173	0.5014	-1.048	-0.4993	0.946		RLamb6691	0.971005	0.339821	-0.56201	-0.2212	0.391966	0.212757
RLamb6692	1.222	-0.02827	-0.8143	-1.021	0.3636		RLamb6692	1.01215	-0.019162	-0.436744	-0.4522	0.150671	-0.115193
RLamb6693	1.289	0.03539	-0.8927	-0.5001	-0.00711		RLamb6693	1.06715	0.023989	-0.47879	-0.2216	-0.0029461	0.172313
RLamb6695	0.9442	0.7473	-0.7478	0.4908	-0.2539		RLamb6695	0.781873	0.506489	-0.401106	0.2175	-0.105196	0.418932
RLamb6697	1.168	0.436	-1.04	0.2188	-0.4276		RLamb6697	0.966911	0.295485	-0.558031	0.09695	-0.177156	0.248081
RLamb6698	1.066	0.6287	-1.033	0.186	0.2928		RLamb6698	0.882749	0.426148	-0.554238	0.08239	0.121304	0.359747
RLamb6699	0.9004	0.7542	-1.27	0.6004	0.8333		RLamb6699	0.745646	0.511178	-0.681123	0.266	0.345255	0.477614
RLamb6700	0.9667	0.7334	-0.9056	-0.2102	0.3314		RLamb6700	0.800548	0.497102	-0.485727	-0.09312	0.137326	0.283313
RLamb6702	0.8665	0.9017	-0.8986	0.3413	-0.02925		RLamb6702	0.717503	0.611157	-0.481974	0.1512	-0.0121179	0.130698
RLamb6703	0.8579	0.9663	-0.9311	0.3585	0.06436		RLamb6703	0.710376	0.654957	-0.49939	0.1588	0.0266691	0.0673892
RLamb6704	1.171	0.3691	-0.855	0.3078	-0.2824		RLamb6704	0.969573	0.2502	-0.458589	0.1364	-0.117021	0.171894
RLamb6705	0.6439	1.031	-1.015	-0.03057	0.306		RLamb6705	0.533231	0.699116	-0.54415	-0.01354	0.126787	0.433093
RLamb6706	1.2	-0.3264	-0.4907	-1.017	-0.9584		RLamb6706	0.993942	-0.221257	-0.263201	-0.4504	-0.397086	0.64294
RLamb6707	1.434	-0.5015	-0.4577	-1.573	-1.022		RLamb6707	1.18782	-0.339937	-0.245491	-0.6968	-0.423342	0.480516
RLamb6708	0.5793	1.283	-0.8201	1.001	0.6051		RLamb6708	0.479714	0.86946	-0.439852	0.4437	0.250737	0.402886
RLamb6709	1.154	0.2773	-0.9741	-0.7389	-1.028		RLamb6709	0.955936	0.187926	-0.522466	-0.3274	-0.426133	0.531543
RLamb6710	0.9149	0.556	-0.488	0.01372	1.157		RLamb6710	0.757642	0.376842	-0.261715	0.006077	0.4795	1.14098
RLamb6711	1.016	0.7595	-1.408	-1.159	0.559		RLamb6711	0.841291	0.514741	-0.755256	-0.5136	0.231609	-0.0669613
RLamb6712	0.8065	1.009	-0.7823	-1.055	0.1311		RLamb6712	0.667836	0.683689	-0.4196	-0.4676	0.0543088	-0.577287
RLamb6714	1.208	0.5944	-1.103	-1.036	-2.065		RLamb6714	1.00052	0.402897	-0.591679	-0.459	-0.855566	-0.426875
RLamb6715	1.327	0.1416	-0.9234	-0.1335	0.2722		RLamb6715	1.09866	0.09597	-0.495262	-0.05913	0.112763	-0.105886
RLamb6718	0.4014	1.087	0.2518	-0.4242	0.8848		RLamb6718	0.332366	0.736941	0.135051	-0.188	0.36659	-0.514502
RLamb6719	0.957	0.2904	-0.1785	0.8417	0.02532		RLamb6719	0.792515	0.196798	-0.0957468	0.3729	0.0104915	0.444499
RLamb6720	1.307	-0.3545	-0.1335	0.645	1.49		RLamb6720	1.08212	-0.240263	-0.0716147	0.2858	0.617291	0.497773
RLamb6721	1.209	0.04802	-1.024	-0.07782	-0.2265		RLamb6721	1.00133	0.032544	-0.549267	-0.03448	-0.0938294	0.411294
RLamb6722	0.884	0.8307	-0.979	0.3537	0.3978		RLamb6722	0.732063	0.563029	-0.525084	0.1567	0.164816	0.60672
RLamb6723	0.816	1.02	-0.9255	0.3599	0.4363		RLamb6723	0.675675	0.691188	-0.496379	0.1594	0.180781	0.144888
RLamb6724	1.031	0.5841	-1.072	0.2212	0.2577		RLamb6724	0.854161	0.395875	-0.574822	0.09801	0.106786	0.343437
RLamb6725	0.7633	0.7696	-0.6422	1.202	0.3448		RLamb6725	0.632115	0.521636	-0.344427	0.5326	0.142845	0.670755
RLamb6726	0.9506	0.8646	-0.9688	0.366	-0.05986		RLamb6726	0.787141	0.585984	-0.519613	0.1622	-0.0248021	0.176299
RLamb6728	0.965	0.3898	-0.9706	-0.1094	-0.6525		RLamb6728	0.799119	0.264214	-0.520597	-0.04847	-0.270354	0.347314
RLamb6729	0.9101	0.6671	-0.9514	0.1227	0.2552		RLamb6729	0.753612	0.452172	-0.510307	0.05438	0.105738	0.331942
RLamb6730	0.7712	0.752	-0.7474	0.03621	0.729		RLamb6730	0.638645	0.509693	-0.400881	0.01604	0.302067	0.313015
RLamb6731	0.4467	0.5297	-0.2608	-0.1634	1.727		RLamb6731	0.369945	0.358999	-0.139875	-0.07238	0.715478	0.143744
RLamb6732	0.4104	0.8952	-0.8116	0.06265	0.6905		RLamb6732	0.339817	0.606765	-0.435308	0.02776	0.286096	0.110411
RLamb6733	0.2796	0.213	-0.391	1.209	0.1639		RLamb6733	0.231542	0.144362	-0.209719	0.5357	0.0679157	0.900746
RLamb6734	1.138	0.4711	-0.9136	0.09018	-0.9562		RLamb6734	0.94229	0.319292	-0.489981	0.03995	-0.396208	-0.214672
RLamb6735	0.9752	0.2087	-0.5668	-0.6567	-0.2358		RLamb6735	0.807575	0.141437	-0.303998	-0.2909	-0.0976983	0.187631
RLamb6736	0.8136	0.2131	-0.5643	-1.018	0.1126		RLamb6736	0.673744	0.144444	-0.302685	-0.4511	0.0466462	0.529705
RLamb6740	1.031	0.1922	-1.333	-0.7358	-0.2029		RLamb6740	0.853452	0.130286	-0.714898	-0.326	-0.0840592	0.317229
RLamb6741	0.8669	0.7893	-1.258	-0.4153	-1.536		RLamb6741	0.717901	0.534989	-0.674839	-0.184	-0.636415	0.0365789
RLamb6743	1.158	-0.5492	-0.2931	-0.9597	-0.7801		RLamb6743	0.958926	-0.37224	-0.157196	-0.4252	-0.323228	0.0416711
RLamb6744	0.8462	0.8425	-1.07	-1.42	0.4551		RLamb6744	0.700691	0.571028	-0.573869	-0.6292	0.188558	-0.119701
RLamb6745	0.6012	1.198	-0.8821	-0.8864	0.001721		RLamb6745	0.497839	0.812015	-0.473114	-0.3927	0.0007129	-0.286016
RLamb6748	1.235	0.4083	-1.955	-1.846	-0.7363		RLamb6748	1.02247	0.276753	-1.04863	-0.8179	-0.30509	-0.152849
RLamb6749	1.115	0.6717	-0.9662	0.1337	0.2225		RLamb6749	0.923252	0.455267	-0.518199	0.05922	0.0921769	0.121245
[truncated: 600 more rows]
