# Supplementary material for: Response of Chironomids to Key Environmental Factors: Perspective for Biomonitoring
Source: Insects. 2022 Oct 7;13(10):911. doi: 10.3390/insects13100911 (PMC9604178; doi:10.3390/insects13100911)
Supplement: Supplementary file 1 [file insects-13-00911-s001.zip › Tab_S7.xlsx]

## Sheet: Foglio1
[1]	############################################################################
[1]	correspondence analysis data matrix = spe%*%traits										nLpUs
[1]	######## sites are rows x species are colu * species are row x traits are colu ################
[1]	[sites x species x traits]
[1]	############################################################################
[1]	ca sites X traits
[1]	ca eigen val
		CA1	CA2	CA3	CA4	CA5
		0.0510092	0.0166809	0.0011536	0.0007939	0.0004128
		CA1	CA2	CA3	CA4	CA5	CA6
Eigenvalue		0.05101	0.01668	0.001154	0.0007939	0.0004128	1.059e-05
Proportion	Explained	0.728	0.23807	0.016464	0.011331	0.005891	0.0001511
Cumulative	Proportion	0.728	0.96607	0.982533	0.993864	0.999755	0.9999
[1]	ca factor loading
	CA1	CA2	CA3	CA4	CA5
altitude	-2.15536	0.79502	0.37436	0.36809	0.01399
dist_sorg_staz	1.46798	-0.75944	5.61698	1.95597	-4.48799
c_an	0.06997	-0.7945	-0.25079	-0.29497	-0.06435
c_ms	-0.07185	-0.77291	-0.05612	0.31669	-0.63059
tempmax	0.61235	-0.82964	0.1389	-0.05505	-0.12735
pHmin	0.15472	-1.02767	-0.33947	-0.25911	-0.23201
condmax	1.00132	0.43411	0.05275	2.10649	1.46671
O_2min	-0.16242	-2.10445	-1.70695	-0.76423	0.50659
NO3max	0.88003	0.66138	-0.62786	1.06285	1.14855
TPmax	0.95099	1.31598	3.03172	-3.17873	2.72979
NH4max	0.91359	1.88813	-0.91334	-0.48169	-1.14475
[1]	ca factor scores
	CA1	CA2	CA3	CA4	CA5
ALAAdig1	-1.75361	-0.858676	0.301565	0.888302	-0.852217
ALAAdig1.1	-1.38235	-1.29951	0.0453994	-0.223078	-0.645738
ALAAdig1.2	-1.11096	-0.915957	-0.157703	-0.052759	-1.34738
ALAAdig4	-2.7771	-0.290036	0.607097	1.70772	-0.08687
ALAAdig4.1	-1.97293	-1.08212	0.187817	0.231312	0.175906
ALAAdig5	-2.25705	-0.79571	0.992841	0.773226	0.522371
ALAAdig6	-2.11354	-0.403934	0.182388	0.539126	-0.185962
ALAAdig6.1	-1.73286	-0.539569	-0.0579919	1.49713	0.379935
ALAAdig6.2	-2.03014	-0.785034	0.287589	0.934523	0.555357
ALAAdig7	-1.05485	-1.41189	0.0298028	0.331429	-0.275309
ALAAdig7.1	-1.87384	-0.913445	0.462881	1.24037	0.374085
ALAAdig7.2	-1.47777	-0.419395	-0.58764	0.783636	-0.112636
ALAAdig7.3	-1.93527	-0.496544	0.473259	0.993015	0.472164
ALAAdig7.4	-1.08777	0.107713	0.73288	1.17498	0.191184
ALAAdig9	-1.27229	-1.34931	0.253942	0.18334	-0.533086
ALAAust8	-0.104409	-0.986674	-1.26171	0.561562	-0.0619204
ALAAust8.1	0.047483	-0.971871	-0.96828	-0.319302	-0.984768
ALAAust8.2	-0.162929	-2.46365	-0.925931	-1.01037	1.21135
ALAAust8.3	-0.154987	-2.44355	-0.722557	-1.17156	0.731691
ALADora1	-2.36974	0.603275	1.1011	0.240443	-0.192469
ALADora1.1	-1.65679	0.667118	0.34538	-0.0498742	0.232058
ALADora1.2	-2.24759	0.384056	0.236694	1.23895	0.0911891
ALADora1.3	-1.01565	0.679664	-0.60024	0.997948	0.496314
ALADora1.4	-0.250431	0.299245	-0.0818198	1.40813	-0.598247
ALADora1.5	-0.853717	0.217372	-0.98921	1.3111	0.823361
ALADora1.6	-0.87623	0.434621	0.545424	1.2144	0.519084
ALADora1.7	-0.988914	0.379875	0.405557	0.370944	0.315606
ALADora1.8	-1.18043	0.437255	-0.320908	0.653713	0.735963
ALADora1.9	-1.7029	0.692209	0.846209	0.492846	0.398181
ALADora1.10	-1.04252	0.718151	0.912915	-0.851983	-0.185514
ALADora1.11	-1.02654	0.925412	0.0376593	-0.890355	-0.516032
ALADora1.12	-0.716755	0.788015	0.029151	-0.538034	-1.11324
ALADora1.13	-1.7054	0.560994	0.145992	0.436698	0.129337
ALADora1.14	-2.37142	0.763605	-0.0298097	-0.674901	-0.914767
ALADora1.15	-2.2131	0.48335	0.264293	0.707088	0.0221307
ALADora1.16	-1.31611	-0.622183	-0.130742	0.849642	-0.100588
ALADora8	-2.12069	-0.28258	-0.0695384	1.53427	-0.09229
ALADora9	-0.809928	-0.0506876	-0.321962	0.592156	-0.5152
ALADora9.1	-1.38718	-0.318266	0.386024	-0.70741	-2.05699
ALADora9.2	-2.26144	0.741828	0.77654	-0.112569	-0.653684
ALASarc1	-1.4466	-0.427013	-0.263804	-0.519279	-1.41077
ALASarc1.1	-1.24712	-0.0915743	-0.152262	0.372919	-0.770648
ALASarc1.2	-1.89789	-0.661697	0.427944	0.682652	-0.712844
ALASarc2	-1.68602	-0.273827	0.208244	0.146805	-0.806909
ALASarc2.1	-1.03262	-0.495378	-0.299386	0.351551	-0.713975
ALASarc2.2	-1.37305	-0.859689	-0.335549	0.404616	-0.0912665
ALASarc2.3	-1.92416	-0.641137	-0.148929	0.62262	-0.0486066
ALASarc2.4	-1.93013	-0.41588	0.401677	1.145	-0.380966
ALASarc2.5	-2.20329	-0.244973	0.20036	0.858001	-0.609048
ALATici2	-2.33275	-0.367758	0.673573	1.1579	-0.732123
ALATici2.1	-2.30832	-0.088005	0.977412	1.06666	0.121459
ALATici2.2	-0.798253	1.01156	-0.60498	-0.410752	-0.818086
ALATici2.3	-1.71376	-0.162876	0.029777	-0.0561369	-0.21824
ALATici2.4	-2.00141	-0.726149	0.373971	-0.122416	-0.38558
ALATici2.5	-2.12233	-0.447162	0.338676	0.0795729	-0.597795
ALATici2.6	-2.86029	-0.285515	0.993505	0.708634	-0.892125
ALATici2.7	-1.89667	-0.712808	0.388801	0.327777	-0.214801
ALATici2.8	-2.25572	-0.300726	0.320486	0.262382	-0.545288
ALATici2.9	-2.86147	-0.353283	1.0155	1.26331	-0.122658
ALATici2.10	-2.54109	-0.289942	0.703616	0.34805	-1.24332
ALATici2.11	-1.80781	-0.528435	0.623414	1.48531	-0.257137
ALATici2.12	-2.4577	-0.348534	0.730997	1.64822	-0.05675
ALATici2.13	-2.16905	-0.487674	0.577246	1.38984	0.0013953
ALATici2.14	-2.52282	0.049511	0.845495	1.47006	-0.364749
ALATici2.15	-2.59293	-0.141469	0.474983	1.16266	-0.413504
ALATici2.16	-1.67104	-0.014184	0.519513	1.26768	-1.23488
ALATici2.17	-1.46275	-0.0370458	0.0713919	0.828617	-1.02876
ALATici2.18	-1.48754	-0.433491	0.378932	1.37096	-0.405723
ALATici2.19	-2.04286	-0.659559	0.534323	1.33843	0.135006
ALATici2.20	-2.82389	-0.333206	0.863807	1.86787	0.0900542
ALATici2.21	-2.91224	-0.250063	0.895576	1.41169	-0.803532
ALATici2.22	-1.33289	-0.818659	0.0989752	1.12462	-0.04001
ALATici2.23	-1.54079	-0.16837	-0.158586	0.134907	-0.762375
ALATici2.24	-0.225966	-0.572281	0.273129	0.936844	-0.0478054
ALATici2.25	-2.40311	-0.410816	0.447004	0.508542	-0.231222
ALATici2.26	-2.31536	0.0455688	0.280527	0.311723	-0.840007
ALATici2.27	-2.30202	-0.509464	0.411897	0.472073	-0.38705
ALATici2.28	-1.1457	-0.81969	-0.160874	0.709514	-0.206386
ALATici2.29	-1.32145	-0.337966	0.0249666	0.680779	-0.169158
ALATici2.30	-2.02116	-0.560688	0.238891	0.858633	-0.271777
BPugl288	0.728549	0.505506	-0.0340926	0.226775	0.488227
KAdda307	-1.84749	0.348365	0.402097	-0.0618422	0.206965
KAdda313	-2.21262	0.518935	0.172192	0.427754	-0.151688
KAdda314	-2.18574	0.395135	0.438048	0.890282	0.0136229
KAdda316	-3.57325	0.51882	1.55116	0.701233	-0.210008
KAdda317	-2.78264	0.35589	0.983116	0.969864	0.627515
KAdda318	-3.12723	0.277532	1.05663	1.11166	0.511329
KAdda319	-2.94104	0.150099	0.888467	1.09357	0.506358
KAdda322	-3.11596	0.581172	1.43885	0.0635566	0.221441
KAdda323	-2.69577	0.885926	1.03435	-0.857015	-0.607001
KAdda324	-2.77003	0.436429	0.99095	0.395348	0.543221
KAdda326	-2.29914	0.628468	0.821029	-1.15034	0.0846914
KAdda327	-2.6037	0.521389	0.465133	-0.025079	-0.310864
KAdda328	-2.44253	0.483276	0.174891	-0.219344	-0.563899
KAdda329	-2.84992	0.291143	0.725224	0.228841	0.132696
KAdda332	-3.16708	0.479195	1.33396	0.634881	0.588167
KAdda334	-2.63687	0.64709	1.13867	-0.301869	-0.150061
KAdda339	-1.88126	0.470394	0.0495254	0.046285	-0.0147859
KAdda340	-2.14797	0.745919	0.003335	-0.575545	-0.773744
KAdda349	-1.8219	0.470259	0.213595	-0.448129	-0.463732
KAdda352	-0.494243	1.14864	-1.62233	-0.804165	-1.03404
KAdda363	-2.7275	0.551395	0.660278	-0.336342	-0.24155
KAdda376	-2.33476	0.69329	0.509054	0.0730574	-0.621715
KAdda377	-2.57655	0.899738	0.783937	0.247077	-0.161815
KAdda383	-3.03373	0.503949	1.09348	0.433628	-0.355323
KAdda389	-2.50923	0.864947	1.03346	0.193599	0.705205
KAdda391	-2.60739	0.534207	0.256363	0.82894	-0.715904
KAdda397	-2.21269	0.57037	0.712822	0.259887	-0.585065
KAdda402	-2.70931	0.562295	0.662382	0.496959	-0.30491
KAdda407	-2.9622	0.472437	1.14416	0.572559	0.22021
KAdda410	-2.20152	0.602417	0.660513	0.045469	0.203439
KAdda411	-2.57891	0.502933	0.829321	0.372325	0.130322
KAdig443	-3.34303	0.493584	1.33129	0.647897	-0.0529913
KAdig447	-2.67749	0.428328	0.985626	0.493948	0.0461827
KAdig448	-3.02569	0.531191	1.09141	0.454745	-0.162278
KAdig454	-2.23863	0.638824	0.277732	-0.239537	-0.741263
KAdig457	-2.19774	0.950311	0.874385	-1.418	-0.0367344
KAdig461	-2.26582	0.911667	0.522375	-0.612117	-0.512771
KAdig462	-2.35212	0.364447	0.428148	-0.667082	-0.068682
KAdig464	-2.26863	0.650259	0.338885	-0.896655	-0.563378
KAdig466	-2.49753	0.734498	1.13691	-0.841916	-0.0225315
KAdig468	-2.30366	0.84111	0.363636	-0.998068	-1.15402
KAdig471	-2.5001	0.529858	0.355629	0.304121	-0.336365
KAdig473	-2.42145	0.674293	0.436166	-0.168938	-0.604911
KAdig479	-2.09879	0.625164	0.961615	-0.0633337	0.41447
KAdig480	-1.42827	0.486584	-0.648419	-0.297718	-0.689183
KDora485	-2.19703	0.65666	0.652431	0.314624	-0.16472
KDora487	-1.46471	-0.114995	0.264444	0.978574	0.25941
KDora488	-0.680979	0.745005	-1.1876	0.0219726	-0.254839
KDora494	-2.46271	0.778978	1.39578	-1.12853	0.206608
KDora498	-2.72738	0.37618	0.772769	0.409789	-0.0337074
KDora500	-2.62252	0.566886	0.665024	0.858782	-0.0040205
KDora501	-2.5829	0.221303	0.719772	0.956265	0.333137
KDora503	-2.14351	0.390401	0.512172	0.316463	0.24908
KDora504	-2.80454	0.593962	0.937908	0.606984	-0.130982
KDora505	-2.49067	0.562137	1.59712	0.105999	0.75983
KDora506	-2.5213	0.503155	0.508407	0.67727	-0.242269
KDora508	-1.70713	0.381927	0.205463	0.434604	0.672605
KDora509	-2.12471	0.316802	0.393684	0.486654	0.202437
KDora510	-2.58608	0.594097	1.55715	0.353152	0.959527
KDora511	-2.35888	0.482895	0.707935	0.701209	0.434431
KDora518	-1.95308	0.307237	0.623497	-0.0551775	0.589571
KDora519	-2.0579	0.463893	0.38671	0.27447	0.0746016
KDora521	-1.99863	0.502422	0.339934	0.327157	0.249619
KDora525	-2.28046	0.0778776	0.379114	-0.181489	0.409196
KDora529	-2.21348	0.179957	0.359878	1.00769	0.363003
KDora530	-1.66654	0.513384	-0.072295	1.03425	0.961846
KDora531	-2.54199	0.529024	0.742119	0.617898	0.0186602
KDora532	-2.35989	0.179458	0.226754	0.745387	-0.286977
KDora535	-1.89138	0.128317	0.216655	0.56621	-0.43295
KDora536	-1.93736	0.209023	0.273647	0.0479922	-0.858741
KDora541	-1.86835	0.341779	0.0780481	-0.178528	-0.87798
KDora543	-2.10146	0.239526	0.413378	0.826234	-0.155502
KDora545	-2.50904	0.438443	0.530861	0.536847	-0.445712
KDora546	-2.29714	0.513452	0.220454	0.18643	-1.17148
KDora548	-1.53004	0.490001	-0.344957	0.873888	0.331782
KDora556	-3.17703	0.506543	1.43282	0.7551	0.383598
KDora557	-2.97559	0.370969	1.36057	0.8044	0.694665
KDora560	-2.06997	0.567458	0.533583	-0.486219	-0.560423
KDora561	-2.94867	0.5844	1.69668	0.0798506	1.33295
KDora562	-2.18166	0.757454	1.00809	-0.345369	0.0327067
KDora563	-1.78479	0.536295	0.729538	-0.018284	0.205256
KDora568	-2.56896	0.238894	0.870948	0.607474	0.571319
KDora569	-2.62182	0.288399	1.05416	0.48625	0.55225
KDora573	-1.81667	0.419528	0.148611	0.584061	0.261961
KDora575	-2.06363	0.570177	0.333785	-0.205888	-0.17161
KDora576	-2.49917	0.172013	0.738519	0.821118	0.644184
KDora578	-1.42786	0.809484	0.0276518	-0.0872393	0.29938
KDora585	-1.18378	0.190488	1.49865	0.301199	0.0821266
KDora594	-2.65452	0.451959	0.707796	0.129042	-0.194385
KDora596	-3.03027	0.470127	1.93736	0.473955	0.234299
KDora599	-2.27042	0.369002	0.500359	0.139217	0.167275
KOgli607	-0.788471	0.816656	-0.295324	-2.15926	-0.737972
KOgli610	-2.2174	0.600833	0.204662	0.0112093	-1.00869
KOgli611	-2.09688	-0.280707	1.72538	0.55151	-2.28411
KOgli613	-2.4371	0.484615	0.634849	0.562203	-0.493784
KOgli615	-2.30875	0.735411	0.055572	0.181956	-1.11871
KOgli616	-2.21536	0.663318	-0.0421089	-0.220563	-0.692576
KOgli624	-1.63375	0.94597	1.55956	-2.05893	2.11662
KOgli637	-1.52108	0.760382	0.472528	-0.93994	0.161215
KOgli652	-0.739339	0.865869	-0.404999	-1.36119	0.181981
KOgli654	-1.57153	0.416035	0.104486	-0.175424	-0.0744634
KOgli655	-1.77184	0.675356	0.0096857	-0.145144	-0.489034
KOgli657	-1.34629	0.52434	0.0577624	-0.63214	-0.074068
KOgli658	-1.74998	0.503665	0.241065	-0.326958	-0.554234
KOgli659	-0.661776	0.272426	-0.0837551	0.265692	0.225165
KOgli663	-1.30853	0.668885	-0.277851	-1.15274	-1.27226
KOgli665	-1.07093	0.705071	-0.37478	-1.14727	-0.567309
KOgli666	-0.828277	0.695545	0.315121	-1.01824	0.0723671
KOgli667	-1.86154	0.789127	0.923628	-1.15177	0.774868
KOgli668	-2.22065	0.790543	0.763648	-1.24219	-0.654419
KOgli674	-2.02813	0.379383	0.285021	-0.28222	-0.20965
KOgli677	-1.13833	0.275957	0.0803977	-1.26949	-1.17261
KOgli684	-2.93398	0.472586	1.00641	0.401554	-0.0666672
KOgli685	-2.54093	0.671552	0.829542	0.0455793	-0.186591
KOgli688	-0.377416	0.550883	0.0038119	-0.8879	0.190126
KOgli693	-0.40218	0.491619	0.856592	-1.56387	0.401204
KOgli703	-0.0307904	0.493804	1.49209	-0.889967	-0.0990475
KOgli709	-1.94052	0.340934	0.738725	0.593406	0.0750586
KOgli714	-1.65407	0.854474	-0.462427	-1.80848	-1.78337
KOgli717	-0.676334	0.740585	-0.860817	-1.0624	-1.26594
KOgli718	-0.719645	0.825467	-0.366193	-0.635132	0.143528
KOgli719	-0.982575	0.659067	-0.595425	-0.546111	0.101715
KOgli725	-0.312629	0.395257	-0.542536	-1.62375	0.235315
KOgli726	-0.967866	0.648502	-0.0292272	-1.16627	-0.0928753
KOgli741	-1.78157	0.3579	0.925524	-0.463638	0.731109
KOgli742	-1.405	0.683717	0.0068068	-0.211119	-0.360108
KOgli743	-1.65414	0.734608	0.0719398	-0.539564	-0.589875
KOgli745	-2.25967	0.636178	0.133907	-0.130755	-1.1038
KOgli746	-2.48213	0.486443	0.757988	-0.352032	-0.0489781
KOgli755	-1.6953	0.558508	0.417182	-0.604628	0.138203
KOgli764	-1.55932	0.891041	-0.0621764	-0.624316	-0.249157
KOgli768	-2.01607	0.76652	0.289889	-0.82048	-0.373245
KOgli769	-1.60826	0.708263	0.0363159	-0.953111	-0.254316
KOgli776	-2.75592	0.559072	0.932599	0.341129	-0.334508
KOgli778	-0.994818	0.89841	-0.590982	-1.04437	-0.478938
KOgli781	-2.14592	0.7097	0.484008	-1.65727	-0.31099
KOgli782	-1.7322	0.760708	0.563633	-1.39467	-0.338638
KOgli785	-1.49455	0.627149	-0.853282	0.51088	-0.817976
KOgli788	-1.60881	0.964897	-0.537198	-0.212433	-2.1085
KOgli789	-1.86274	0.247798	0.430418	-0.0987567	-0.183464
KOgli790	-1.84068	0.126911	0.161016	0.849246	-0.313484
KOgli793	-2.90534	0.36889	0.891612	0.350941	-0.0742566
KOgli794	-1.21606	0.195834	-0.153962	1.06458	0.309359
KOgli795	-2.45626	0.315212	0.673883	0.168822	0.549489
KOgli797	-1.22744	0.341578	-0.58058	1.17205	-0.0816109
KOgli800	-2.52864	0.534814	1.36437	-0.928498	1.09919
KOgli808	-2.46984	0.23867	-0.263008	1.37316	-0.403225
KOgli811	-2.34361	0.0493172	0.0768115	1.05092	-0.4862
KOgli812	-2.40032	0.0867387	-0.143575	1.77988	0.0042894
KOgli813	-2.37109	0.848095	0.419511	-1.68479	-0.803939
KOgli815	-2.52342	0.485911	0.10714	0.0601616	-0.823128
KOgli816	-1.42405	0.159098	0.131667	-0.797478	0.415852
KOgli817	-1.58376	0.533599	0.041836	-0.412911	0.206552
KOgli823	-1.55326	0.777412	-0.0197107	-0.800271	-0.842758
KOgli824	-1.58962	0.466085	-0.031519	-0.860023	-0.266258
KOgli825	-0.982519	0.88722	0.0266759	-1.47141	-0.242589
KOgli826	-1.21192	0.544527	0.401437	-0.989262	0.204496
KOgli827	-1.61494	0.765346	0.239605	-1.15925	-0.233317
KOgli828	-1.21207	0.713306	-0.155217	-1.25408	-0.327939
KOgli829	-1.57005	0.506615	0.735991	-0.430397	0.888096
KOgli830	-2.34721	0.73062	0.305309	0.059147	-0.759839
KOgli831	-2.82425	0.414334	1.271	0.450757	0.22393
KSarc100	-2.52811	0.581296	0.948781	0.0690369	-0.135274
KSarc100.1	-1.83467	0.830068	0.350592	-0.0810688	-0.185089
KSarc100.2	-1.96549	0.685352	0.752435	-0.293359	0.194775
KSarc100.3	-2.2972	0.645299	0.623367	0.161846	-0.167739
KSarc100.4	-2.19426	0.739852	-0.0124039	0.204874	-1.04657
KSarc102	-1.41186	0.463489	0.647367	-0.331037	0.667786
KSarc103	-2.07169	0.436968	0.462114	0.0179032	-0.246132
KSarc103.1	-2.06544	0.476228	0.378114	0.189789	-0.373296
KSarc103.2	-2.03539	0.63788	0.714667	-0.0006646	0.286268
KSarc103.3	-2.34632	0.546949	0.495365	0.290307	-0.416411
KSarc103.4	-1.89392	0.745564	-0.0367676	-0.17396	-1.34664
KSarc106	-1.72948	0.707348	-0.183523	-0.098186	-0.450765
KSarc106.1	-1.18006	0.798857	-0.615742	-0.501596	-0.632904
KSarc106.2	-1.99743	0.721085	-0.0444047	0.0436193	-0.891284
KSarc106.3	-1.45159	0.610705	-0.76822	0.380849	-0.386848
KSarc106.4	-1.4817	0.547733	0.0061908	-0.255167	-0.625774
KSarc106.5	-1.75291	0.765583	-0.0560853	-0.366236	-0.652121
KSarc107	-0.788544	1.33897	-0.909692	-1.6305	-1.44218
KSarc114	-3.22585	0.418308	1.43959	1.12894	0.480865
KSarc114.1	-3.41506	0.427424	1.60751	0.983152	0.664479
KSarc114.2	-2.58702	0.544877	0.910334	-0.166645	-0.0378523
KSarc117	-0.952747	0.919729	-0.399335	-0.868807	-1.09533
KSarc117.1	-2.41708	0.848978	0.341621	0.165359	-1.12995
KSarc118	-0.940778	0.721072	-0.366577	-0.0197827	-0.524504
KSarc118.1	-0.92713	0.935394	-0.173253	-0.46037	-1.19432
KSarc118.2	-2.83063	0.508799	0.811044	0.539163	-0.83116
KSarc118.3	-1.56822	0.759265	0.517634	-1.4042	0.664226
KSarc118.4	-1.44797	0.75224	-0.0262578	-1.10362	-0.10433
KSarc118.5	-1.55845	0.59411	0.5601	-0.368352	-0.244659
KSarc120	-2.73968	0.619758	1.35337	0.0825337	0.488592
KSarc120.1	-2.9155	0.582502	1.10909	0.609403	0.351601
KSarc120.2	-2.58464	0.529282	1.21712	0.234966	0.523212
KSarc121	-2.54395	0.665093	1.15808	-0.0489248	0.0738676
KSarc121.1	-0.811821	-0.420891	-0.141454	2.55477	1.92114
KSarc121.2	-1.2744	-0.321896	0.256725	2.0828	0.943536
KSarc122	-2.10586	0.199696	0.56435	0.23061	-0.760741
KSarc122.1	-1.12112	0.630605	0.336918	-0.733479	-0.806435
KSarc851	-2.41957	0.584247	1.03076	-0.11638	0.421118
KSarc859	-2.41957	0.584247	1.03076	-0.11638	0.421118
KSarc861	-2.82121	0.572666	1.05719	0.197344	-0.0275472
KSarc867	-2.55825	0.559184	1.12204	0.0593048	0.222451
KSarc868	-2.357	0.646061	0.727117	0.294021	-0.0477161
KSarc869	-2.10314	0.570226	1.6149	-0.251661	1.20134
KSarc871	-2.57046	0.5422	1.48439	0.220863	0.746246
KSarc872	-2.91323	0.632038	0.996013	0.426629	-0.116485
KSarc873	-2.10803	0.710471	0.386746	0.0826259	-0.159168
KSarc881	-2.56016	0.38557	1.62979	0.276964	1.19838
KSarc888	-2.68421	0.444034	0.801679	0.98473	0.367414
KSarc891	-1.46833	0.481777	0.15773	-0.446607	0.1334
KSarc893	-2.36143	0.51537	0.66581	-0.137504	-0.046165
KSarc894	-1.72594	0.488735	-0.111997	0.314616	-0.315566
KSarc895	-1.85493	0.493753	0.422109	0.155323	0.50671
KSarc897	-2.36042	0.479485	0.302989	0.642043	0.0921609
KSarc927	-3.28587	0.619772	1.669	0.656805	0.748372
KSarc931	-1.54371	0.629235	0.438984	-0.37411	0.326377
KSarc933	-2.04733	0.627156	0.132189	0.0739047	-0.401613
KSarc934	-2.02251	0.554108	0.298869	-0.13321	-0.52749
KSarc935	-1.83203	0.348183	0.288525	0.670941	0.533391
KSarc937	-3.03559	0.323481	1.0228	0.832978	0.191471
KSarc938	-2.1101	0.611377	-0.0007926	0.343385	-0.754829
KSarc971	-1.96434	0.619173	0.486778	-0.0419521	0.10577
KSarc973	-2.33759	0.414003	0.537377	0.542697	0.252612
KSarc974	-1.78646	0.719988	0.347382	0.135989	0.0567087
KSarc975	-2.00841	0.653152	0.747294	-0.159462	0.218095
KSarc976	-2.2972	0.645299	0.623367	0.161846	-0.167739
KSarc977	-2.65038	0.722742	0.43827	0.347273	-0.739991
KSarc999	-2.24746	0.575351	1.45931	-0.460446	0.696482
KSesi122	-2.40169	0.523808	0.121672	0.526842	-0.499456
KTici123	-2.07612	0.260142	0.0914213	0.905895	-0.935223
KTici124	-1.23282	0.947026	-0.800341	0.447252	-0.947384
KTici124.1	-1.47599	0.270506	-0.214338	0.32196	0.0987879
KTici124.2	-2.25744	-0.614129	0.899691	1.67993	-0.158538
KTici124.3	-1.60353	-0.310837	0.283787	1.0143	-0.164489
KTici124.4	-2.78721	0.429756	0.866297	1.18988	0.114825
KTici124.5	-2.14408	0.530784	0.0479606	1.09948	-0.2483
KTici124.6	-1.5082	0.155918	-0.0466033	1.04904	-0.993536
KTici124.7	-0.595596	0.443088	-0.167341	1.19436	-0.647787
KTici124.8	-1.47382	0.341636	-0.197774	0.689515	-0.912939
KTici125	-1.18523	0.460673	-0.774334	0.0245402	-0.163475
KTici125.1	0.0901006	1.9383	-1.99428	-0.649165	-1.66735
KTici125.2	-2.59055	-0.273782	0.910218	1.54524	0.0285807
KTici125.3	-2.40575	-0.25381	0.491406	1.34697	0.0175901
KTici125.4	-1.29324	0.0439064	-0.694453	0.460227	-0.260026
KTici125.5	-2.21849	-0.0573532	0.236554	1.29348	0.102283
KTici125.6	-2.28933	-0.713746	0.699632	1.64647	0.341961
KTici125.7	-1.12753	-0.139103	-0.854741	-0.482102	-0.254202
KTici125.8	-3.05024	-0.485988	1.10596	1.91946	0.0532151
KTici125.9	-2.14532	-0.357832	0.234255	0.790876	0.476682
KTici126	-1.91867	-0.533492	0.0542676	0.276157	-0.222894
KTici126.1	-1.75272	-0.135681	-0.216821	0.672485	0.137096
KTici126.2	-1.77478	0.288176	-0.0771257	0.957361	0.255871
KTici126.3	-2.69826	0.168887	0.920003	1.40269	0.585776
KTici126.4	-3.01592	-0.569301	0.991065	1.3512	0.417932
KTici126.5	-3.31123	0.0293775	1.18556	0.706518	-1.09417
KTici126.6	-1.60371	0.0777845	-0.190395	0.404022	0.0469539
KTici127	-3.02378	-0.361327	1.11603	1.64054	0.530268
KTici127.1	-1.89218	-0.72672	0.119255	-0.193403	-0.0072121
KTici127.2	-1.17624	0.131934	-0.610258	0.601175	0.0283819
KTici127.3	-1.96713	-0.654155	0.293561	0.736943	0.319276
LLAdda12	-0.541636	-1.02298	-0.85142	-0.161463	-0.188233
LLAdda12.1	-0.320514	-1.07245	-0.336386	-0.925491	-1.03672
LLAdda12.2	-0.0580489	0.581541	0.244303	-0.749762	-1.06977
LLAdda12.3	0.600765	0.28282	0.199695	0.161061	0.350177
LLAdda12.4	0.308865	-1.29297	-1.09215	1.1163	1.13875
LLAdda12.5	-0.129333	-1.48051	-0.827123	-0.612921	-0.482566
LLAdda12.6	0.271249	-1.41863	-1.26797	1.16044	1.10807
LLAdda13	-0.243968	-0.985233	-0.459571	-0.610759	-0.903374
LLAdda13.1	0.0501145	-1.3633	-0.78973	-0.566231	0.0497194
LLAdda13.2	-0.113011	-1.20751	-0.728346	-0.714043	-0.625847
LLAdda13.3	0.755974	0.587049	0.0435326	-0.702346	0.401604
LLAdda13.4	0.130235	-0.518344	0.536311	-0.223886	-1.58661
LLAdda13.5	0.358407	-0.647966	-0.399278	0.560772	0.183562
LLAdda13.6	0.531362	-0.13609	-0.326946	0.0648792	-0.424734
LLAdda13.7	-0.720586	-1.19519	-0.438073	-0.470759	-0.539534
LLAdda13.8	0.0226658	-1.47128	-1.01045	-0.598717	-0.188761
LLAdda13.9	0.583917	-0.665057	0.322565	1.48833	1.38411
LLAdda13.10	0.436452	-0.391703	-0.0288465	-0.0702332	-0.388379
LLAdda13.11	0.406655	-0.14217	-0.379668	-0.0840084	-0.0792104
LLAdda13.12	-0.0955574	0.172456	-0.72717	-0.0607452	-0.0637937
LLAdda13.13	0.512118	0.651855	-0.796195	-0.0234131	0.201096
LLAdda13.14	0.128487	-0.792547	-0.779939	0.523624	0.132719
LLAdda13.15	0.320717	0.0867818	0.144193	-0.244841	-0.140503
LLAdda13.16	0.458519	-0.299361	-0.0252889	-0.405567	0.151141
LLAdda13.17	0.424142	-0.376033	-0.288519	0.67604	-0.0526905
LLAdda13.18	0.232677	-1.21219	-0.346612	1.27169	0.42947
LLAdda13.19	-0.0014286	-0.278268	-0.140753	-0.501451	0.487202
LLAdda13.20	0.851089	0.277755	-0.18305	-0.605845	0.722895
LLAdda13.21	0.1387	-0.45787	0.541993	-0.194147	-1.6419
LLAdda13.22	0.572287	-0.565237	-0.329763	0.856583	0.387579
LLAdda13.23	0.383464	-1.32325	0.772521	-0.0485943	-2.24822
LLAdda13.24	0.0410285	-0.453908	2.03159	-0.970958	-1.77669
LLAdda13.25	-0.409109	-1.0363	-0.638351	-1.32763	-1.39786
LLAdda13.26	-0.0612636	-0.813779	0.391537	-0.768654	0.509277
LLAdda13.27	-0.811712	-1.17661	-0.366544	0.0273554	-0.161177
LLAdda13.28	-0.183497	-1.20898	-0.72192	-0.270536	-0.108648
LLAdda13.29	0.115609	-1.53943	-1.16999	-0.16495	0.507109
LLAdda13.30	0.0174098	-1.26075	-0.595547	-1.61023	-2.15091
LLAdda13.31	-0.0215877	-2.40001	-0.673233	0.336161	1.62181
LLGerm14	0.184426	0.386621	-0.256472	0.465948	-0.762803
LLGerm14.1	-0.367005	-1.36743	0.243679	-0.421654	-0.175116
LLGerm14.2	0.0980888	-0.570616	0.110618	0.435843	0.197789
LLOgli14	0.0133857	-2.10917	-0.209618	-0.993715	0.0185365
LLOgli14.1	0.276034	-1.954	-0.412846	-1.04442	-0.383225
LLOgli14.2	-0.226267	-2.47583	-0.26531	-0.680783	0.529421
LLOgli14.3	0.156127	-0.35629	0.101087	0.134686	0.156577
LLOgli14.4	0.191753	0.221121	0.167941	-0.677423	-0.722758
LLOgli15	0.192115	-0.346536	-0.0068718	0.336284	0.232588
LLOgli15.1	0.419052	0.830955	0.596733	-1.33705	-0.295534
LLOgli15.2	0.486746	0.656791	0.174749	-0.806505	-0.988983
LLOgli15.3	0.0161841	0.606894	0.18045	-0.449898	-0.825697
LLOgli15.4	0.337401	0.827701	-0.517194	-1.24335	-1.36639
LLOgli15.5	-0.0162112	-1.78619	-0.545518	-0.375119	-0.0882133
LLSarc15	0.293385	-2.06419	-0.621835	-0.842191	0.201317
LLSarc15.1	0.207368	-1.82204	-0.239257	-1.46537	-0.468999
LLSarc15.2	0.268175	-1.3827	-0.722223	-0.490192	-0.528148
LLSarc15.3	0.231563	-1.00906	-0.322304	0.89167	0.238964
LLSarc15.4	0.125502	-1.93745	0.130928	-1.09495	-0.890968
LLSarc15.5	0.0777859	-2.42732	-0.257605	-0.434473	-0.0446298
LLSarc15.6	0.456085	-0.435179	-0.228375	-0.0855103	-0.170646
LLSarc15.7	0.310524	-1.15865	-0.384293	0.194792	-0.302658
LLSarc15.8	0.97926	-0.131944	0.306841	2.79827	0.951969
LLSarc15.9	-0.353275	-2.27758	-0.428873	0.0881074	0.261514
LLSarc15.10	0.30306	-1.78593	-0.515878	-1.29805	-0.861111
LLSarc15.11	0.0994498	0.0846682	0.318696	-0.353678	-0.15584
LLSarc15.12	0.368697	-0.774395	0.318325	0.461577	-0.349492
LLSarc15.13	0.27621	0.309842	0.0280532	-0.420133	-0.0479183
LLSarc15.14	0.272061	0.70156	0.204544	-0.194519	-0.337415
LLSarc15.15	0.494564	-0.606931	-0.309982	-0.0360817	0.0137466
LLSarc15.16	0.238108	-1.2861	-0.43403	0.287639	-0.0339333
LLSarc16	0.197087	-2.00343	-0.275927	-0.823925	-0.405334
LLSarc16.1	0.201588	-1.94569	-0.34534	-0.715184	-0.261268
LLSarc16.2	0.341769	-0.733036	0.410768	0.415046	-0.438913
LLSarc16.3	0.271467	0.322917	0.0490966	-0.469385	-0.165538
LLSarc16.4	0.321456	-1.70566	-0.726839	0.458597	0.413452
LLSarc16.5	0.594779	-1.53355	0.951118	1.31631	1.1621
LLSarc16.6	0.396264	-1.64882	0.316511	0.574171	0.596994
LLSarc17	0.194487	-1.90795	-0.22349	-1.0975	-0.880066
LLSarc17.1	0.405617	-0.10716	-0.222592	-0.383796	-0.561902
LLSarc17.2	0.308928	-0.68151	-0.443422	0.0325573	-0.326102
LLSarc17.3	0.145105	-1.45496	0.091447	-1.17437	-0.91455
LLSarc17.4	0.320357	-1.2261	-0.586897	-0.591098	0.170901
LLSarc17.5	0.328235	-1.45853	-0.786763	-0.555217	-0.489977
LLSarc17.6	0.497499	-1.41112	-0.187476	-1.83954	-1.43423
LLSarc17.7	0.489428	-0.0872746	-0.144882	-0.0615317	-0.452292
LLSarc17.8	0.17088	-1.14619	-0.650194	0.204188	-0.0199794
LLSarc17.9	0.477924	-1.5824	-0.0548782	0.950454	0.405583
LLSwit17	0.253479	-0.664137	0.231143	0.368952	-0.393825
LLTici20	0.105202	-1.46546	0.043771	-0.972466	-1.62847
LLTici20.1	-0.0906472	-2.27284	-0.343635	0.491816	0.94489
LLTici20.2	-0.0412638	-1.78654	-0.634515	-0.339878	-0.211447
LLTici20.3	0.397662	-0.47924	0.437985	1.01965	0.673377
LLTici20.4	0.370289	-1.03295	0.651801	-0.10556	0.43387
LLTici20.5	-0.0884813	-2.10426	-0.827734	0.253726	1.46356
LLTici20.6	0.667058	-1.50811	0.934257	-0.141332	-0.483409
LLTici20.7	0.165888	-1.27357	-0.852916	-1.45425	-0.792043
LLTici20.8	0.571891	-0.392588	0.32656	-0.4392	0.242044
LLTici20.9	-0.286948	-0.653273	0.953432	0.120356	-0.24716
LLTici20.10	0.493348	-0.600286	-0.107953	-1.33373	-0.0816922
LLTici20.11	0.624938	0.153566	-0.134728	-0.319948	0.0329949
LLTici20.12	-0.0449432	-0.515416	-1.16595	-0.95912	-1.2388
LLTici20.13	-0.0693222	-1.12956	-0.588339	-0.145248	-0.530844
LLTici20.14	0.329024	-0.737241	0.153583	-0.64591	0.168457
LLTici20.15	-0.0341717	-0.423626	-1.12315	-0.630949	-1.17709
LLTici20.16	-0.0008978	-0.903489	-0.763562	-0.708445	-1.23785
LLTici20.17	0.427835	-0.432523	0.315804	-0.766647	-0.0251419
LLTici20.18	0.292097	-1.98211	0.0746679	-0.476896	-1.01422
LLTici20.19	0.316668	-1.92499	-0.0493851	-0.149583	-0.68809
LLTici20.20	0.475175	-1.67114	0.284137	-0.967465	-2.20127
LLTici20.21	0.26879	-1.90878	-0.121544	-0.625855	-0.864922
LLTici20.22	0.240069	-2.25149	0.0449689	-0.725958	-0.647577
LLTici20.23	0.326498	-1.91242	-0.0214011	-0.530461	-0.962384
LLTici21	0.292097	-1.98211	0.0746679	-0.476896	-1.01422
LLTici21.1	0.316668	-1.92499	-0.0493851	-0.149583	-0.68809
LLTici21.2	0.475175	-1.67114	0.284137	-0.967465	-2.20127
LLTici21.3	0.26879	-1.90878	-0.121544	-0.625855	-0.864922
LLTici21.4	0.240069	-2.25149	0.0449689	-0.725958	-0.647577
LLTici21.5	0.326498	-1.91242	-0.0214011	-0.530461	-0.962384
LLTici21.6	-0.152394	-2.47635	-0.638876	-0.603932	1.15415
LLTici21.7	0.0751446	-2.26271	-0.0404692	-0.407153	-0.0536551
LLTici21.8	0.104533	-2.28002	-0.0460682	-0.591181	-0.026508
LLTici21.9	0.0934063	-2.44437	0.0989133	-0.940671	-0.526207
LLTici21.10	0.158382	-2.39631	-0.124238	-0.708369	-0.520015
LLTici21.11	0.019161	-2.32232	-0.949326	-0.865198	1.27947
LLTici21.12	0.354305	1.59966	-1.63623	-0.723938	-1.05955
LLTici21.13	-0.115373	-2.1495	-0.637242	-0.688913	0.678426
LLTici21.14	-0.183426	-2.022	-0.224218	-1.16099	-0.142069
LLTici21.15	-0.0094452	-1.5736	-0.493936	-1.03746	-0.553629
LLTici21.16	0.445781	-1.02345	0.331861	0.860207	0.3059
LLTici21.17	0.480852	-1.02632	0.228564	1.07571	-0.0328048
LLTici21.18	0.487137	-1.29677	0.348381	0.56679	0.015627
LLTici21.19	0.151375	-2.11997	0.0525681	-0.226457	0.0465015
LLTici21.20	0.291634	-1.08881	-0.147408	0.63854	-0.514187
LLTici21.21	0.194436	-1.12511	-0.303954	-0.433219	-0.0323128
LLTici21.22	0.36789	-1.71564	-0.0262933	-0.938511	-1.43318
LLTici21.23	0.271773	-1.82339	-0.375153	-0.184816	0.0271474
LLTici21.24	0.350206	-1.54143	-0.642383	-0.793146	-0.421863
LLTici21.25	0.276521	-1.6783	-0.475046	-0.961812	-0.453142
LLTici21.26	0.343729	-1.91837	0.26107	-0.525002	-1.09241
LLTici21.27	0.269445	-1.80642	0.176295	-0.887706	-1.78751
LLTici21.28	-0.296474	-0.63163	-0.767315	-0.331574	-1.32947
LLTici21.29	0.135957	-1.61963	-0.313523	-1.34911	-1.36227
LLTici21.30	-0.480396	-2.04187	0.0767415	-0.754905	-0.350049
LLTici21.31	-0.315843	-2.23344	-0.283432	-1.02104	-0.551249
LLTici21.32	0.0838713	-2.38047	-0.749506	0.124303	1.19458
LLTici21.33	0.0734633	-2.14365	-0.521551	-1.05562	-0.0168993
LLTici22	0.246481	-2.18937	0.638957	-0.298328	-1.7645
LLTici22.1	0.441885	-1.76048	0.483853	0.933293	-0.285185
LLTici22.2	0.336295	-1.71345	0.0847297	-0.517364	-1.64946
LLTici22.3	0.153659	-2.13127	-0.0155352	-0.508267	-0.878611
LLTici22.4	0.532381	-1.71075	0.947441	0.683509	-1.57037
LLTici22.5	0.316255	-2.11316	0.272124	-0.0659389	-1.08246
LLTici22.6	0.279936	-1.64603	-0.555099	-0.590178	-0.509359
LLTici22.7	0.328429	-1.68711	-0.394518	-0.444849	-0.566724
LLTici22.8	0.173491	-1.89321	-0.445735	-0.515563	0.191546
LLTici22.9	-0.0281485	-1.55642	-0.604777	-0.599023	-0.097671
LLTici22.10	0.013946	-1.83528	-0.4656	-0.527374	0.0694609
LLTici22.11	-0.363437	-1.2246	-0.583805	-0.703373	-0.266318
LLTici23	-0.118221	-1.75885	-0.408811	-0.451891	0.0402353
LLTici23.1	-0.714799	-1.60264	-0.332037	-0.71943	-0.475972
LLTici23.2	0.183579	-1.65881	-0.433472	-0.726987	-0.549437
LLTici23.3	0.15072	-1.59268	-0.533023	-0.763029	-0.614794
LLTici23.4	0.109066	-1.85052	-0.533959	-0.489637	-0.049035
LLTici23.5	-0.144123	-1.8262	-0.362978	-0.927592	-0.526682
LSAdda23	0.300894	-0.331369	0.1431	-0.505882	0.459399
LSAdda23.1	0.307829	-1.14533	0.162158	-1.27347	-0.0634254
LSAdda23.2	0.230534	-1.06747	-0.592969	-0.510086	-0.0274182
LSAdda23.3	0.13422	-1.2228	-1.12362	-0.85882	-0.216268
LSAdda23.4	0.277939	-0.673416	-0.459101	-0.305258	-0.611944
LSAdda23.5	0.69422	-1.0987	0.664653	0.0429185	-2.22179
LSAdig24	-0.475386	-2.11338	-0.126395	0.480822	1.02286
LSAdig24.1	0.0964674	-1.59238	-0.245458	0.460266	-0.305353
LSAdig24.2	-0.164578	-1.91	-0.379903	0.265628	0.886872
LSAdig24.3	0.055146	-2.21518	0.0258385	-1.04309	-0.999589
LSAdig24.4	-0.183957	-1.62962	-0.350444	0.671273	0.68046
LSAdig24.5	0.169631	-1.5304	-1.45646	0.0381707	0.843058
LSAdig24.6	0.0275311	-1.38792	-0.147816	0.133032	0.0316528
LSAdig24.7	0.028333	-1.4929	0.0789679	0.433262	0.583118
LSAdig24.8	-0.217998	-2.26012	-0.448455	-0.664404	0.558562
LSAdig24.9	-0.107484	-1.95689	-0.353054	0.263889	0.675404
LSAdig24.10	-0.110971	-2.04381	-0.435919	-0.197175	0.240886
LSAdig24.11	-0.081074	-1.66782	-0.28981	0.184108	1.15161
LSAdig24.12	-0.122491	-1.90831	-0.552967	0.525434	1.42648
LSAdig24.13	-0.0926064	-2.2225	-0.627228	-0.623244	0.619117
LSAdig24.14	-0.193887	-2.60923	-0.697685	-0.534069	1.59332
LSAdig24.15	0.0006126	-2.43477	-0.426458	-0.484793	1.48626
LSAdig25	0.200815	-1.49262	-0.906498	0.185919	0.379193
LSAdig25.1	0.432398	-0.605151	-0.513431	-0.796001	-0.537123
LSAdig25.2	-0.615399	-2.06609	0.0606597	-0.576046	0.638659
LSAdig25.3	-0.139537	-2.33733	-0.419991	-0.627543	0.956099
LSAdig25.4	-0.139554	-2.33732	-0.419952	-0.627534	0.956078
LSAdig25.5	-0.162271	-2.45423	-0.406824	-0.647772	0.8666
LSAdig25.6	-0.245479	-2.39952	-0.511818	-0.823416	1.09981
LSAdig25.7	-0.249494	-2.51197	-0.489565	-0.816403	0.964952
LSAdig25.8	-0.136564	-2.24332	-0.275995	-0.762855	0.123653
LSAdig25.9	-0.117751	-2.29874	-0.375096	-0.641213	0.540785
LSAdig25.10	-0.153388	-2.34234	-0.287886	-0.761937	0.145446
LSAdig25.11	-0.136568	-2.24331	-0.275992	-0.762844	0.123659
LSAdig25.12	0.0401502	-0.804582	-0.217527	-0.295543	-1.3319
LSAdig25.13	-0.0427637	0.0122216	-0.270859	-0.310654	0.170787
LSAdig25.14	0.0650658	-0.645938	-0.120862	-0.397527	-1.72962
LSAdig25.15	-0.0212875	0.0015657	-0.18977	-0.401694	0.223526
LSAust25	0.20568	-1.29564	0.404504	1.83697	0.259181
LSAust26	-0.372655	-1.80966	0.0090182	0.863249	0.218186
LSAust26.1	-0.877341	-1.92447	-0.164669	0.400095	0.983736
LSAust26.2	-0.17818	-1.794	-0.658082	0.0636302	-0.145751
LSAust26.3	-0.662601	-0.547853	-0.718495	-0.493968	-1.81924
LSAust26.4	0.156226	-1.32268	-0.742638	-0.509261	-0.481756
LSAust26.5	-0.239349	-1.30683	-0.869488	0.792549	0.336754
LSAust26.6	-0.370979	-1.92026	-0.772812	-0.7069	1.04429
LSAust26.7	-0.164813	-1.71868	-0.727508	-0.18388	0.621225
LSAust26.8	-0.546509	-1.74955	-0.592544	0.48046	0.476215
LSAust26.9	-0.394104	-1.91518	-0.686019	0.352615	0.98008
LSAust26.10	-0.0025147	-2.41495	-1.03668	-0.596712	1.51121
LSAust26.11	-0.977579	-1.78259	0.0437318	1.14477	1.7238
LSAust26.12	-0.499785	-2.33785	-0.703336	-0.058941	1.86897
LSAust26.13	-1.06442	-1.08402	0.133725	0.936748	0.741553
LSAust26.14	-0.328693	-2.50945	-0.562629	0.620911	1.64561
LSAust26.15	-0.0913325	-1.67443	-0.0747271	-1.22713	0.481827
LSAust26.16	-0.388713	-1.97642	-0.217081	0.450646	1.01644
LSAust26.17	-0.645269	-0.635876	-0.839931	-0.268954	-0.87307
LSAust26.18	0.0401184	-2.05884	0.29072	-0.227702	-0.961633
LSAust26.19	-0.0509816	-2.13294	-0.800618	-0.498967	0.776943
LSAust26.20	-0.0808775	-2.48292	-1.00203	-0.267216	1.33965
LSAust26.21	-0.720227	-1.2103	-0.316993	0.391566	-0.344195
LSAust26.22	-0.920103	-1.00487	-0.456032	0.714043	-0.0614389
LSAust26.23	-0.513332	-1.08816	-0.686571	0.898372	0.146707
LSAust26.24	-0.649514	-0.882696	-0.443129	-1.59891	-2.84866
LSAust26.25	-0.197208	-1.79434	-0.599354	0.776381	1.74398
LSAust26.26	0.0548894	-2.20132	-0.838933	0.0064387	0.574497
LSAust26.27	-0.0838097	-2.19661	-0.802528	-0.365567	0.683268
LSAust26.28	0.182772	-2.00003	-0.142473	1.32192	0.0182169
LSAust26.29	-0.0714474	-2.05734	-0.867333	-0.302843	0.687821
LSAust26.30	-0.868899	-1.71022	-0.368318	0.179128	1.58624
LSAust26.31	0.190853	-1.39017	-0.660811	-0.237951	-0.400218
LSAust26.32	-0.813034	0.273956	-0.13436	-0.56422	0.797933
LSAust27	0.274458	-1.10243	0.396941	0.408563	-0.0672537
LSAust27.1	0.22764	-0.994217	-0.438938	0.402758	-0.13571
LSAust27.2	-0.0788437	-1.579	-0.613046	0.516234	0.913974
LSAust27.3	0.0533914	-1.57515	-0.993597	-0.268208	0.911489
LSAust27.4	-0.247238	-1.6765	0.266979	0.581173	1.38857
LSAust27.5	-0.32907	-1.43653	0.131499	0.400147	0.967757
LSAust27.6	-0.131023	-1.17061	0.112528	0.137201	0.352137
LSAust27.7	0.356748	-1.86297	0.49339	0.144181	-1.75397
LSAust27.8	0.32443	-1.93862	-0.159518	1.12499	0.200883
LSAust27.9	0.041003	-1.80279	-0.417808	-1.58046	-0.797728
LSBren27	0.634374	-0.502428	0.195835	1.21027	1.09405
LSDora28	-0.192826	-1.82186	-0.368795	0.33601	0.772542
LSDora28.1	0.580712	-1.01304	-0.597399	-0.469477	0.139504
LSDora28.2	0.524467	-1.26523	-0.313546	-0.645393	-1.92492
LSDora28.3	0.359079	-1.49655	-0.696693	-0.580583	-0.0387578
LSDora28.4	0.297901	-1.85964	-0.757218	0.17958	0.922939
LSDora28.5	0.481475	-1.4306	-0.420337	0.316286	0.528769
LSDora28.6	0.451482	-1.46483	-0.580092	-0.493042	-0.0162731
LSDora28.7	0.556382	-0.872066	-0.112566	-0.81514	-1.0134
LSDora28.8	0.374128	-1.43389	-0.347271	-0.370772	-0.187255
LSGerm29	0.143847	-1.3496	-0.692318	-0.708335	-1.36091
LSGerm29.1	0.537637	-1.31147	-0.831045	-2.32191	-1.67673
LSGerm29.2	0.322911	-1.90858	0.0151851	1.21726	0.124451
LSGerm29.3	-0.0734477	-1.8628	-0.811684	-0.123028	0.263918
LSGerm29.4	-0.0394892	-1.98008	-0.728422	-0.0603995	1.08119
LSGerm29.5	0.22513	-1.47359	-1.11914	0.870684	1.34667
LSGerm29.6	0.101103	-1.60571	-1.05638	-0.747758	0.383402
LSGerm29.7	0.177808	-1.98471	-0.0801165	-0.569368	-0.719451
LSGerm29.8	0.007393	-1.81656	-1.0502	-1.48549	0.739998
LSGerm29.9	-0.0570387	-1.68062	-1.08782	-0.950778	0.474864
LSGerm29.10	-0.104076	-2.24154	-0.788419	-0.307675	0.534589
LSGerm29.11	0.26506	-1.89033	-0.405923	1.00378	0.759678
LSGerm29.12	0.138988	-2.02879	-0.787208	-0.538945	0.63427
LSGerm29.13	0.414973	-0.965675	-0.792352	1.36361	0.828354
LSGerm29.14	0.582743	-1.67224	0.910121	1.71013	-1.31223
LSGerm29.15	0.092451	-2.10275	-1.05803	0.635839	2.03466
LSGerm29.16	0.0162065	-1.89556	-1.05906	0.418127	1.56568
LSGerm29.17	0.236058	-1.93169	-0.35325	0.811795	0.497883
LSGerm29.18	0.373436	-1.75844	0.108103	0.980057	-0.479047
LSGerm29.19	0.0353544	-1.6629	-1.24253	0.102253	1.14624
LSGerm29.20	0.07869	-2.07875	-1.26202	-0.186359	1.82825
LSGerm29.21	0.0614953	-2.06102	-1.11905	0.0160545	1.61684
LSLamb29	0.275789	-1.13031	-0.489243	-1.7763	-1.78204
LSLamb29.1	1.02293	0.00072	-0.561598	-1.78541	-2.26278
LSLamb29.2	0.279321	-0.158497	-0.923683	-0.730289	-1.58726
LSLamb29.3	0.456637	0.0244892	-0.132687	-0.881013	-1.43296
LSLamb29.4	0.363405	-1.13408	-1.11292	0.373631	0.740521
LSLamb29.5	1.00631	1.51829	-0.974574	-0.885258	-0.871726
LSLamb30	0.5383	0.664809	-0.909185	-0.40383	-1.22097
LSLamb30.1	0.462593	1.63761	-1.19981	-2.38178	-1.1027
LSLamb30.2	0.873989	1.91476	-2.18289	-1.5014	-2.26402
LSLamb30.3	0.405352	1.80127	-1.73682	-1.38394	-1.84045
LSLamb30.4	0.546701	1.24916	-1.4791	-1.08394	-0.817919
LSLamb30.5	0.324462	-0.0966407	-0.595786	-0.799877	-1.19081
LSLamb30.6	0.628653	-0.341375	-0.622416	-1.51358	-1.89988
LSLamb30.7	0.349072	-0.533179	-0.0644922	0.341736	-0.91582
LSLamb30.8	-0.039583	0.491849	-0.420622	0.372691	0.105622
LSLamb30.9	0.374563	0.33856	-0.656382	-0.632653	-0.635868
LSLamb30.10	0.550808	-0.564778	-0.561689	-0.606667	-0.366468
LSLamb30.11	0.668604	-0.524348	-0.747609	-0.557016	-1.0088
LSLamb31	0.231782	-1.5497	-0.555619	0.432048	0.401118
LSLamb31.1	0.391949	-0.246897	-1.03981	-0.299179	-0.288841
LSLamb31.2	0.437385	-1.03819	-0.810559	-0.224158	-0.0637051
LSLamb31.3	0.705086	-0.509546	-0.849839	-1.26083	-1.35549
LSLamb31.4	0.432062	-0.554408	-0.429005	0.123713	-0.429859
LSLamb31.5	0.357216	-0.934645	-0.404153	0.512147	0.186476
LSLamb31.6	1.01831	-0.129124	0.230741	0.435995	-2.49645
LSLamb31.7	0.340052	-1.43986	-0.497433	-1.81141	-1.14374
LSLamb31.8	0.476653	-1.40945	-0.226113	-1.04478	-1.08903
LSLamb32	0.0776585	0.0035416	0.546835	-0.509258	0.854506
LSLamb32.1	0.358609	-0.584855	0.470139	0.0933557	-0.891849
LSLamb32.2	0.557406	-1.03623	-0.263221	-0.373016	-0.898204
LSLamb32.3	-0.0838278	-1.4133	-0.418543	0.0729521	0.0831648
LSLamb32.4	0.081854	-0.409014	0.334215	-0.303704	0.585315
LSLamb32.5	0.441571	-0.625759	0.664786	-0.0517749	-0.370852
LSLamb32.6	0.784497	0.0304867	-0.281108	-0.160229	-0.237844
LSLamb32.7	0.409317	-1.41131	-0.0177697	-1.15616	-0.648605
LSLamb32.8	0.355672	-1.24308	-0.187617	0.724144	-0.53226
LSLamb32.9	0.430644	-0.671245	-1.01062	-0.3409	0.10934
LSLamb32.10	0.353991	-1.13441	-1.24001	-1.055	0.396422
LSLamb32.11	0.295316	-1.36357	0.205673	0.0936585	-0.895926
LSLamb32.12	0.31829	-1.29207	-0.076045	0.260751	-0.61448
LSLamb32.13	0.25532	-1.78269	-0.60928	0.0053113	0.721126
LSMace33	0.827351	-0.69609	-0.349053	0.273635	-0.611652
LSOgli33	0.501608	-0.245983	-0.245305	0.545924	-0.754913
LSOgli33.1	0.464464	0.348349	0.0785717	1.10583	-0.851296
LSOgli33.2	0.454504	-0.604183	-0.290035	1.03761	-1.39614
LSOgli33.3	-0.0559195	-1.36766	-0.776987	-0.463321	-0.243878
LSOgli33.4	0.132434	-1.4998	-0.611384	-0.599324	-0.42575
LSOgli33.5	0.409536	0.263679	-0.149541	-1.06668	-1.50099
LSOgli33.6	0.446992	0.28271	0.152525	-1.27989	-1.09704
LSOgli33.7	0.0043069	0.295035	0.355359	-1.10093	-1.09177
LSSarc33	0.844963	-0.376624	0.652088	0.516423	-0.502064
LSSarc33.1	0.703452	-0.0165773	0.101369	0.734284	-0.406859
LSSarc33.2	0.655792	-0.273355	0.818134	1.63809	0.427227
LSSarc33.3	0.707156	-0.616229	0.562597	0.235104	-1.0252
LSSarc33.4	0.594091	-0.933423	0.0884645	0.526238	-0.654993
LSSarc33.5	0.899195	-0.598954	0.455888	0.408725	-1.47856
LSSarc33.6	1.03178	-0.422707	0.923095	-0.452717	-1.71964
LSSarc33.7	1.20163	0.261343	0.39585	0.901782	-1.24175
LSSarc33.8	1.38918	0.793087	0.339872	0.749483	-1.78722
LSSarc33.9	1.32539	0.913164	0.113021	-0.611229	-2.03015
LSSarc33.10	0.620942	-0.521913	0.200877	0.310513	-1.44032
LSSarc33.11	0.419524	-1.14184	-0.546661	-0.0606237	-0.658522
LSSarc33.12	1.00599	-0.366161	0.770278	0.808315	-2.09696
LSSarc33.13	0.5881	-0.601221	0.493435	1.41417	-0.728839
LSSarc33.14	0.659334	-0.493013	0.0284513	0.167097	-0.950371
LSSarc33.15	0.685317	-0.779711	-0.0205047	0.173569	-0.942149
LSSarc33.16	0.822641	-0.476355	-0.0851501	-0.0023723	-2.03076
LSSarc33.17	1.0192	-0.430356	0.952176	0.873892	-2.33315
LSSarc33.18	1.0221	-0.0335588	-0.0943533	-0.250589	-2.38984
LSSarc33.19	1.13942	0.379088	-0.0186514	0.0356406	-2.68548
LSSarc33.20	1.13661	0.517125	-0.72431	-0.559158	-2.44285
LSSarc34	0.574818	-0.959728	0.0133344	-0.414363	-0.459651
LSSarc34.1	-0.0240237	-2.618	-0.43519	-0.0772263	0.284694
LSSF_S34	0.21413	-0.970319	-0.534802	-0.821784	-0.816296
LSSF_S34.1	0.297535	-2.17952	-0.205535	-1.20947	0.0391602
LSSF_S34.2	0.075413	-2.24804	-0.480374	-0.673212	0.504938
LSSF_S34.3	-0.296404	-1.18082	-0.232003	-0.45641	-0.638713
LSSF_S34.4	-0.212485	-1.13902	-0.526093	-0.600436	-1.10096
LSSF_S34.5	-0.0013482	-0.836938	-0.211548	-0.454445	-1.17924
LSSF_S34.6	-0.419545	-1.66958	-0.271677	0.198168	0.0173356
LSSF_S34.7	0.0998007	-1.91235	-0.302443	-0.127801	0.457743
LSSF_S34.8	0.139293	-1.44761	-0.57429	0.541522	0.469959
LSSF_S34.9	0.359159	-1.45419	0.189925	0.294983	-0.450874
LSSF_S34.10	0.303568	-1.48743	-0.243468	-0.439491	-0.25205
LSSwed34	-0.347459	-1.29756	0.039703	0.128911	-0.405902
LSSwed34.1	0.307974	-1.49892	0.0435848	0.669487	0.859519
LSSwed34.2	1.00165	0.352107	-0.451173	0.0480864	-2.05254
LSSwed35	-0.503327	-1.54822	0.941687	0.981773	-0.256797
LSTici35	0.469652	-0.815499	0.0351668	-0.185851	-1.12398
LSTici35.1	0.551494	-1.51636	1.79452	-0.688475	-3.01244
LSTici35.2	0.131169	-1.89336	-0.79004	-1.34951	0.0057053
LSTici35.3	0.218755	-1.77057	-0.970238	-1.90585	-0.456264
LSTici35.4	-0.0850416	-0.953503	-0.0752186	0.150719	-0.495397
LSTici35.5	0.213913	-0.787833	-0.688399	0.237726	-0.639347
LSTici35.6	0.25984	0.377327	-0.246806	-0.230357	0.0886457
LSTici35.7	0.225203	0.388943	-0.212097	-0.141027	0.0938703
LSTici35.8	0.238094	-0.916915	-0.490945	0.217019	0.166397
LSTici35.9	0.393455	-0.342125	-0.520274	-0.0482129	-0.16276
LSTici35.10	0.652982	-0.132436	-0.491182	1.28918	0.922592
LSTici35.11	0.619846	-0.241507	-0.533681	1.26627	1.04639
LSTici35.12	0.363133	-0.884006	-0.777853	0.374527	1.1123
LSTici35.13	0.352906	0.118254	-0.536124	0.187575	0.904916
LSTici35.14	-1.02704	-0.674069	0.469426	-0.28135	-0.944472
LSTici36	0.116179	-2.04769	-0.722062	-0.23543	0.85356
LSTici36.1	0.0566339	-1.95876	-0.650649	-0.606743	0.405471
LSTici36.2	0.055233	-1.93077	-0.769848	-0.47474	0.436506
LSTici36.3	0.0623025	-1.87232	-0.64548	-0.216216	0.536553
LSTici36.4	0.12964	-1.89954	-0.618262	-0.0133558	0.728672
LSTici36.5	0.097913	-1.99662	-0.816064	-0.514885	0.634998
LSTici36.6	0.115295	-2.00744	-0.900447	-0.535027	0.865801
LSTici36.7	0.0869235	-2.0194	-0.710007	-0.448103	0.748735
LSTici36.8	0.117236	-1.98869	-0.814907	-0.532569	0.818572
LSTici36.9	0.131521	-2.01141	-0.736364	-0.409712	0.707385
LSTici36.10	0.131733	-1.89528	-0.803533	-0.471792	0.616774
LSTici36.11	0.0972616	-2.00342	-0.739833	-0.827032	0.589124
LSTici36.12	0.0888627	-1.91184	-0.702659	-0.593733	0.476571
LSTici36.13	0.0519445	-2.08828	-0.677328	0.0276981	1.39323
LSTici36.14	0.0071407	-1.96545	-0.580358	0.0106065	0.963794
LSTici36.15	-0.0158237	-1.84815	-0.616466	-0.331942	0.528141
LSTici36.16	-0.0437187	-1.95362	-0.622979	-0.163497	0.840966
LSTici36.17	0.0445763	-1.9685	-0.65695	-0.393309	0.818016
LSTici36.18	0.0662157	-2.07209	-0.718912	-0.646689	1.14766
LSTici36.19	0.118751	-1.95448	-0.753244	-0.475313	0.974684
LSTici36.20	0.0697662	-1.94592	-0.889321	-0.576061	0.752413
LSTici36.21	0.0238434	-2.08003	-0.811092	-0.571569	0.837285
LSTici36.22	0.213195	-1.6528	-0.554182	-0.631627	0.827932
LSTici36.23	0.161061	-1.88322	-0.858634	-0.446906	0.804577
LSTici36.24	0.131347	-1.88741	-0.823692	-0.241012	0.939886
LSTici36.25	0.0152288	-1.74665	-0.837184	-0.262472	0.456127
LSTici36.26	-0.274886	-1.47431	-0.772961	-0.73758	-0.0857399
LSTici36.27	-0.196568	-1.88445	-0.759034	-0.725896	0.1918
LSTici36.28	-0.046684	-1.93135	-0.853428	-0.493503	0.629174
LSTici36.29	-0.0102775	-2.04688	-0.654236	-0.352483	0.909562
LSTici36.30	-0.0367285	-2.00602	-0.753651	-0.399029	0.809571
LSTici36.31	-0.0834288	-1.94514	-0.988501	-0.569009	0.448663
LSTici36.32	-0.0906627	-1.96194	-0.964483	-0.628923	0.444885
LSTici36.33	-0.0656991	-2.05765	-0.79222	-0.586706	0.625946
LSTici36.34	0.0785755	-1.63037	-0.976881	0.188764	0.742671
LSTici36.35	0.0382071	-1.67605	-0.946538	0.26795	0.969144
LSTici36.36	-0.0530064	-1.78683	-0.827809	-0.101339	1.10451
LSTici36.37	0.28164	-1.72501	-0.772104	-0.236662	0.46089
LSTici36.38	0.128523	-1.93208	-0.644728	-0.125313	0.641709
LSTici36.39	0.239052	-1.66169	-0.753895	-0.220258	0.46583
LSTici36.40	0.224972	-1.70231	-0.715176	0.087493	0.655496
LSTici36.41	0.104039	-2.09151	-0.486719	0.0193199	0.83425
LSTici36.42	0.142488	-1.90168	-0.646615	0.124038	0.935489
LSTici36.43	0.132252	-1.92514	-0.842997	-0.326559	0.896347
LSTici36.44	0.160517	-1.90648	-0.746366	-0.376691	0.793888
LSTici36.45	0.135497	-1.91345	-0.779193	-0.20081	0.751368
LSTici36.46	0.15507	-1.87906	-0.764044	-0.340843	0.530652
LSTici36.47	0.15922	-1.94382	-0.738556	-0.518646	0.579537
LSTici36.48	0.208198	-1.8263	-0.706798	-0.207634	0.603836
LSTici36.49	0.153251	-1.92667	-0.757835	-0.448377	0.56134
LSTici36.50	0.0313951	-1.78651	-0.906842	-0.136566	0.664753
LSTici36.51	0.0085268	-1.82585	-0.862551	-0.170255	0.719919
LSTici36.52	-0.149545	-2.07053	-0.957137	-0.597664	0.817867
LSTici36.53	-0.241989	-2.5168	-0.637336	-0.626884	1.77726
LSTici36.54	-0.510956	-1.8709	-0.581838	-0.747182	0.900848
LSTici36.55	0.200345	-2.26482	-0.594682	-0.704523	1.38856
LSTici36.56	0.0772498	-2.22175	-0.555324	-0.661814	1.32921
LSTici36.57	-0.0104308	-2.45776	-0.668928	-1.15301	1.5015
LSTici36.58	-0.0656547	-2.42744	-0.641798	-0.561421	1.33115
LSTici36.59	0.0415519	-2.28383	-0.624903	-0.810426	1.39485
LSTici36.60	-0.0119462	-2.25592	-0.906691	-1.09917	1.3373
LSTici36.61	0.180404	-2.04657	-0.745512	-0.64577	1.06699
LSTici36.62	0.152074	-2.05018	-0.873417	-0.775274	0.840895
LSTici36.63	0.129851	-2.11042	-0.790628	-0.603977	0.95088
LSTici36.64	0.189775	-2.11965	-0.676189	-0.809786	0.894249
LSTici36.65	0.209118	-1.95423	-0.740693	-0.785186	0.634761
LSTici36.66	0.198068	-1.8996	-0.733799	-0.929203	0.453255
LSTici36.67	0.167941	-1.85831	-0.719084	-1.0276	0.314165
LSTici36.68	-0.521206	-2.13137	-0.618295	-0.503793	1.21003
LSTici36.69	-0.0807254	-2.17929	-0.816702	-1.26114	1.15181
LSTici36.70	0.0791765	-2.31775	0.437868	0.477546	2.59257
LSTici36.71	-0.322762	-2.57235	-0.409237	-0.525038	1.83772
LSTici36.72	-0.504069	-1.45421	-0.331352	-1.01817	0.218346
LSTici37	-0.110532	-1.65321	-0.594363	-0.332476	0.309916
LSTici37.1	0.340544	-1.76359	-1.03054	-0.605837	0.200042
LSTici37.2	-0.417657	-1.29828	-0.57316	-0.991471	-0.402783
LSTici37.3	-0.102144	-1.93592	-0.991904	-1.64555	0.282847
LSTici37.4	0.27031	-1.35554	0.483353	1.19561	0.141472
LSTici37.5	0.133178	-1.43616	-0.8951	-0.695812	-0.158869
LSTici37.6	0.180179	-1.90788	-0.620465	-0.356453	0.52181
LSTici37.7	0.0521857	-1.36652	-0.808711	-0.374208	0.31251
LSTici37.8	0.165047	-1.82636	-0.967011	-1.01187	0.103717
LSTici37.9	0.249959	-1.32627	0.463062	1.31524	0.199698
LSTici38	-0.653442	-2.06339	0.35608	-0.657469	-1.3056
LSTici38.1	0.763396	-0.482549	0.246947	0.0988571	0.307687
LSTici38.2	0.536782	-0.67249	0.257107	-0.733371	0.460348
LSTici38.3	0.646021	-0.700405	0.35042	-0.539668	0.784486
LSTici38.4	0.600846	-0.707263	0.295348	-0.371935	0.452248
LSTici38.5	0.600034	-0.647423	1.04232	-1.05913	1.22074
LSTici38.6	0.16829	-0.119565	-0.949361	-0.53302	-0.8326
LSTici38.7	0.436528	0.803264	-0.64274	-0.650425	-0.202359
LSTici38.8	0.072015	-0.100842	-0.648431	0.541477	0.0306617
LSTici38.9	0.338271	-1.38475	0.0523123	-0.288185	-0.34977
LSTici38.10	1.25611	0.889834	-0.577975	-0.463503	-2.68947
LSTici39	0.457747	-0.714328	-0.231781	-0.703996	-1.0238
LSTici39.1	0.505217	-1.63215	-0.291054	1.73341	1.35757
LSTici39.2	0.0414023	-0.557427	0.457141	1.54752	0.90311
LSTici39.3	0.264232	-1.75944	-0.398423	-0.806458	-0.908359
LSTici39.4	0.4526	-1.57847	-0.0191531	-0.754079	-1.23415
LSTici39.5	0.348944	-1.61609	-0.134689	-1.72971	-1.2595
LSTici39.6	0.310432	-1.9128	0.486704	-1.23473	-1.58418
LSTici39.7	0.269655	-1.99536	-0.394973	-1.00813	-0.56137
LSTici39.8	0.337238	-1.67628	-0.670701	-0.442117	-0.420969
LSTici39.9	-0.0491798	-1.65291	-1.23587	-1.39217	0.219319
LSTici39.10	0.0990884	-0.425745	-0.958267	-1.49093	-2.01053
LSTici40	0.260154	-1.10787	-1.0506	-2.83257	-1.73823
LSTici40.1	0.610781	-1.0264	0.0342747	-1.32608	-2.1973
LSTici40.2	0.298949	-1.3231	-0.537885	-0.0845609	0.103345
LSTici40.3	0.950316	0.112854	-0.806517	-1.62632	-2.23364
LSTici40.4	0.807521	-0.804719	1.13133	0.742528	-0.927537
LSTici40.5	0.693463	-0.397945	0.851063	-0.624507	-1.82603
LSTici40.6	0.257911	-0.818875	0.613184	-0.17794	-1.34589
LSTici40.7	0.520761	-1.01759	0.0656267	-1.5746	-2.3226
LSTici41	0.0893628	-2.14463	-0.320511	-0.814238	-0.184414
LSTici41.1	-0.0430899	-1.46903	-0.266136	-0.573381	0.218411
LSTici41.2	0.181917	-1.46588	-0.686959	-0.954047	-0.193584
LSTici41.3	-0.119076	-1.99396	-0.604763	-0.941487	0.63339
LSTici41.4	0.29504	-1.80322	-0.157768	-0.930501	-0.44031
LSTici41.5	0.352728	-1.89299	-0.222038	-0.916587	-0.829187
LSTici41.6	0.485862	-1.75597	0.0980486	-0.739992	-1.01444
LSTici41.7	-0.101375	-1.22759	0.0191065	-1.06801	0.797669
LSTici41.8	0.329031	-1.91187	-0.313046	-0.680967	-0.466619
LSTici41.9	-0.213214	-1.5905	-0.420743	-1.14871	0.626076
LSTici41.10	0.219679	-2.05694	-0.243714	-1.02861	-0.500668
LSTici41.11	-0.108149	-2.13781	-0.512324	-1.29236	0.77127
LSTici41.12	0.295169	-1.87413	-0.285854	-1.23683	-1.05712
LSTici41.13	0.0098747	-1.86532	-0.172498	-0.487272	-1.03737
LSTici41.14	0.026931	-2.19848	-0.918286	-1.03055	0.209482
LSTici41.15	-0.181673	-1.71967	-0.888619	-0.686246	0.0285162
LSTici41.16	0.384483	-1.65974	-0.134	-1.06121	-0.711753
LSTici41.17	-0.531304	-1.46059	-0.362337	-0.222352	0.0440439
LSTici41.18	0.368887	-1.77294	-0.361253	-1.48826	-1.08502
LSTici41.19	0.0730749	-0.774333	-0.530012	-0.903398	-0.181978
LSTici41.20	-0.0649538	-0.179011	0.043336	-1.01679	-0.362358
LSTici41.21	0.360404	-1.81772	-0.374253	-0.649261	-0.113104
LSTici41.22	0.25992	-1.7843	-0.280654	-1.09438	-0.551192
MEAter41	-0.78982	0.45146	-0.307477	-0.304471	-0.458134
MEBasi41	0.412388	-1.46323	-0.650793	-0.465414	-0.98044
MEBasi41.1	0.611897	-1.17865	-0.1877	-0.846184	-1.44009
MEBasi41.2	0.734668	-0.847058	-0.187202	-1.0011	-1.79157
MEBasi41.3	0.32054	-1.4405	-0.437537	-0.397091	-0.798129
MEGree42	0.465564	-0.655981	0.282358	0.0030234	-0.149623
MEGree42.1	0.696409	-0.5452	-0.458846	-0.535434	-1.49317
MEGree42.2	0.0116903	-0.425627	-0.231235	-0.745328	-1.75801
MEGree43	0.45345	-1.15396	-0.513819	-0.841742	-0.543683
MEGree43.1	0.474092	-1.82294	-0.386839	-0.554963	-0.590188
MELazi43	0.252657	0.52871	-0.549304	0.408322	-0.272655
MEMace43	0.648425	1.18508	-0.254131	-1.5455	0.112541
MEMace43.1	0.548641	-0.644514	0.157203	1.11155	-0.406913
MEMace43.2	0.890572	0.178428	-0.215946	2.10295	2.03967
MEMace43.3	0.534992	-1.13347	0.542101	-0.398532	-0.407281
MEMoli43	0.50335	-1.06909	-0.233782	-1.01947	-0.0944619
MEMoli43.1	0.547668	-0.629369	0.256747	-0.394309	-0.925729
MEMont43	0.620204	-0.700582	0.893961	0.546813	-0.253026
MEMont43.1	0.507677	-1.23261	0.513102	-0.953499	-0.995463
MEMont43.2	0.997967	-0.345186	1.13969	2.07996	0.165352
MEMont43.3	1.00913	-0.0592165	-0.0760788	-1.51956	-1.54513
MEMont44	0.928843	1.0703	-1.3498	1.87793	0.897976
MEMont44.1	0.304432	-1.81439	-0.0201263	1.75246	1.59836
MEMont44.2	0.495392	-1.32584	0.327043	0.418622	-1.89985
MEMont44.3	0.62946	-0.965558	-0.0491131	0.276643	-1.81322
MEMont44.4	0.495284	-1.17445	0.113442	0.531143	-0.196823
MEMont44.5	0.549242	-0.91265	-0.515249	-0.401734	0.0489171
MEMont44.6	0.0295189	0.729076	1.16076	-2.54084	0.428673
MEMont44.7	0.334879	-0.828083	0.289443	0.878934	-0.240332
MEMont44.8	0.694742	-0.603782	0.784415	1.15437	-0.332213
MEMont44.9	0.679667	-0.690772	1.77631	-0.530156	-0.305704
MEReno44	-1.23178	0.0288117	-0.657147	2.046	0.497686
MESang44	0.421222	-0.056116	-0.852031	0.716869	-1.80309
MESang44.1	-0.26947	0.369246	-0.257279	-0.224171	0.324323
MESang44.2	-0.158957	-0.231414	-0.787735	1.54592	0.406324
MESang44.3	-0.465598	0.369867	-1.06219	0.550157	0.7671
MESici44	0.689825	0.008679	0.996085	-1.14552	1.34575
MESpai44	0.124049	-1.27156	-0.0550572	0.132024	-0.0112936
METeve45	0.634647	-0.544213	0.31536	0.279106	-1.34249
PAdda454	0.63047	1.12126	-0.169224	-1.13003	0.0215675
PAdda454.1	-0.0538988	0.560716	-0.235049	-0.614631	0.133126
PAdda454.2	0.353892	0.289135	1.36506	-1.63177	0.215144
PAdda454.3	0.476159	0.477083	0.486813	-1.42112	0.0795879
PAdda454.4	0.47003	0.554822	0.556919	-1.4214	0.426609
PAdda454.5	0.528723	0.485762	0.283327	-1.14326	0.033988
PAdda454.6	0.467598	0.201668	0.801509	-1.33587	0.175006
PAdda455	0.576196	0.225234	1.15326	-0.452827	0.775338
PAdda455.1	0.367374	-0.144234	1.18643	-0.837881	0.899771
PAdda455.2	0.60912	0.269977	1.26244	-0.827332	0.897081
PAdda455.3	0.260681	0.396164	0.182279	-0.459484	-0.146289
PAdda455.4	0.518416	0.512111	0.470839	-1.13545	0.18783
PAdda455.5	0.677487	0.681847	0.578449	-1.4281	-0.0964759
PAdda455.6	0.329334	0.277959	0.191788	-0.537323	0.604516
PAdda455.7	0.706542	0.456638	0.189711	0.353457	-0.368677
PAdda456	0.626216	0.347527	1.13848	-0.850024	1.84493
PAdda456.1	0.836225	0.277366	0.893191	-0.475808	0.0643042
PAdda456.2	0.56331	0.30458	1.34302	-1.54461	0.734005
PAdda456.3	0.471975	0.345324	0.548244	-0.811674	0.539687
PAdda456.4	0.687939	-0.0777527	0.979606	-0.57841	0.420915
PAdda456.5	0.491546	0.406518	1.33916	-1.61425	0.204353
PAdda456.6	0.319509	0.0742148	0.850372	-0.782061	0.607712
PAdda456.7	1.0576	0.748462	1.75559	-0.798577	1.40154
PAdda456.8	0.769814	1.38428	0.156021	-2.1804	-0.628351
PAdda456.9	0.666676	0.0635184	1.04999	-0.956758	0.454382
PAdda457	0.338874	-0.0303676	0.285996	-0.364648	0.986327
PAdda457.1	0.621621	0.57519	1.65416	-2.29593	0.06724
PAdda457.2	0.508653	0.567889	0.581814	-0.796345	-0.130866
PAdda457.3	1.13522	0.36646	3.12922	-0.89896	-1.54482
PAdda457.4	0.941081	0.375102	2.35005	-2.38429	0.216064
PAdda458	0.701289	0.597526	1.18078	-1.46191	0.103217
PAdda458.1	0.602671	0.661524	0.187464	-0.823537	0.11273
PBren458	0.400625	0.379875	0.362281	-0.291066	0.461856
PChin459	0.169845	0.435286	0.220942	-0.530704	0.576799
PLamb460	1.12268	0.121512	1.25865	2.67672	-1.59584
PLamb461	-0.0316037	1.1879	-1.93187	-0.570297	-0.462175
PLamb461.1	0.508878	1.08435	0.0403545	-0.727098	0.549425
PLamb461.2	0.786561	1.55645	-0.237442	-1.69579	-0.175055
PLamb461.3	0.521385	0.925236	-0.0176394	-0.702857	0.2224
PLamb461.4	0.471529	0.916216	-0.949781	-0.118908	-0.14512
PLamb462	0.538053	0.471536	0.0235163	-0.206542	0.192498
PLamb462.1	0.407015	0.175923	0.993893	0.152759	0.750722
PLamb462.2	0.559171	0.396356	-0.268739	-0.126455	0.787532
PLamb462.3	0.675368	-0.158755	0.768588	-0.300322	1.96923
PLamb462.4	1.02714	1.31367	-0.474081	0.419566	1.22903
PLamb462.5	0.539401	1.02012	-1.18368	0.999844	0.50327
PLamb462.6	0.550882	0.80148	-0.525594	0.288703	0.906062
PLamb462.7	0.380363	0.48759	0.0158583	0.868649	1.19152
PLamb464	1.13203	1.1998	1.14816	-0.915967	-0.88172
PLamb464.1	0.827772	0.493364	1.29627	-0.415539	0.214071
PLamb464.2	0.860301	1.23967	-0.721506	-0.494817	-1.42926
PMarc466	0.632032	1.16124	0.690675	-1.25641	0.828921
PMarc467	0.776792	1.22069	-0.202395	-0.458593	1.00837
PMarc467.1	0.772615	1.41696	-0.0230862	-1.13306	0.26221
PMarc467.2	0.798102	0.955702	0.0771914	-0.315921	-0.268406
PMarc467.3	0.552606	0.803786	-0.426434	-0.411369	0.323903
PMarc467.4	0.833934	0.712021	0.0343514	0.405713	0.819077
PMarc467.5	0.780731	0.819932	0.108549	-0.406316	0.821124
PMarc467.6	0.88891	1.289	-0.124476	-0.3567	0.917519
PMarc467.7	0.999278	0.777163	1.13842	-1.66551	0.666495
PMarc468	0.987795	0.479379	1.44771	-0.467101	0.757329
PMarc468.1	0.850387	0.35534	1.4512	-0.246764	1.52278
PMont468	0.854633	-0.592512	0.876109	0.865548	-0.134372
PMont468.1	0.736892	-1.07468	1.01009	1.33076	-0.0487445
PMont468.2	0.709051	-0.782104	1.22563	2.39486	0.515794
PMont468.3	0.596701	-1.66667	1.23075	1.43868	0.215342
PMont468.4	0.784964	0.497542	-0.23646	0.529526	0.463985
POfan468	0.802688	0.597764	-0.106658	0.205228	1.88433
POfan469	0.563019	0.419515	-0.410773	0.514328	1.69371
POfan469.1	0.762303	0.341468	-0.392313	0.29645	1.10622
POfan469.2	0.315409	0.442699	0.0207607	-1.03445	1.13276
POfan469.3	0.593793	0.663701	0.0992345	0.222901	1.05806
POfan469.4	0.663698	0.405491	-0.405076	0.241566	0.471215
POfan469.5	0.728354	0.625566	-0.0712248	0.85763	0.0804344
POfan469.6	0.744294	0.500517	-0.119029	0.0759037	0.133981
POfan470	0.89986	0.779241	-0.337168	0.156032	1.03477
POfan470.1	0.82172	0.834592	-0.41584	0.836515	0.213703
POfan470.2	0.874625	0.763925	-0.277256	0.823712	0.684124
POfan470.3	1.1889	0.0768354	1.63654	1.12622	0.428316
PPo_A470	-1.58363	0.714534	-0.177572	0.407181	0.0658959
PPo_A471	-0.269691	-0.584394	1.78329	-1.38166	1.77964
PPo_A471.1	0.222201	0.316188	-0.214017	-0.837429	0.75881
PPo_A471.2	-0.695991	0.959447	0.745361	-2.22519	0.287559
PPo_A472	-0.601072	0.121879	0.337322	-0.307089	1.13288
PPo_A472.1	-0.241801	0.538939	0.0586441	-1.24112	0.458056
PPo_A472.2	0.0647406	-0.173793	1.5732	-0.888886	1.62944
PPo_A472.3	0.626359	0.531776	-0.341458	0.22687	0.071586
PPo_A472.4	0.722115	0.421898	0.218428	-0.286532	0.120739
PPo_A472.5	0.145571	0.665592	0.252524	-1.23042	1.09606
PPo_A472.6	-0.321567	-0.14191	1.27956	-0.839865	1.58829
PPo_A473	0.0004168	-0.0471001	1.21294	-1.15326	1.54452
PPo_A473.1	-0.543771	0.0448356	2.00431	-2.07723	0.738423
PPo_A473.2	-0.621136	1.08539	-0.0270302	-1.71688	-0.405626
PPo_A473.3	-0.267554	0.102899	1.05284	-1.83788	1.40643
PPo_A473.4	-0.199317	0.0727384	1.3627	-1.34914	1.6616
PPo_A473.5	0.124987	0.267643	1.63067	-1.55154	2.33501
PPo_A473.6	0.649379	0.328208	0.556271	-0.436213	1.36404
PPo_A473.7	0.302913	0.115474	0.234418	0.638627	1.81105
PPo_A474	1.05898	1.30544	-2.20287	2.14755	-0.795614
PPo_A474.1	0.159379	0.266305	0.201134	0.0675088	2.2209
PPo_A474.2	0.666752	0.600405	1.28352	-0.9805	3.21022
PPo_A474.3	0.736882	-0.0738418	1.2651	1.34482	-2.4615
PPo_A474.4	0.925095	1.13802	-0.265259	1.32321	-2.75964
PPo_A475	0.616328	0.565763	-0.341202	0.0307361	2.23146
PPo_A475.1	0.654018	0.591427	0.852543	-0.431726	2.4474
PPo_A475.2	0.306085	-0.454171	-0.816959	1.34413	-0.16758
PPoWe476	0.991791	0.996713	-1.5508	1.68293	-0.474664
PPoWe476.1	0.893592	0.357847	2.68376	-1.92622	-1.66555
PPoWe477	1.00743	0.833893	1.97196	-0.880626	-0.169883
PPoWe477.1	1.05777	0.413662	1.81815	-0.62076	-1.15155
PPoWe477.2	1.04326	0.914756	0.844816	0.0014225	-2.57225
PPoWe477.3	1.0745	0.728932	1.44257	-1.13727	-1.94722
PPoWe477.4	0.943037	-0.0046047	1.53622	-0.34174	-2.11857
PPoWe477.5	1.00827	0.0668031	1.85029	0.478568	-2.21976
PPoWe477.6	0.96336	-0.0911763	1.36669	-0.119205	-2.34061
PPoWe477.7	1.07969	0.475466	2.31851	-0.462589	-0.508354
PPoWe477.8	1.0916	0.576179	1.82417	-0.016206	-1.75292
PPoWe477.9	0.916912	0.280491	2.31434	-1.08299	0.902215
PPoWe478	0.898079	0.0712221	1.46379	-0.662491	-0.28494
PPoWe478.1	1.09409	0.970022	1.20621	-0.354002	-1.06529
PPoWe478.2	1.08133	0.444466	1.57163	0.751188	-3.46082
PPoWe478.3	0.888897	-0.520939	1.43218	1.29122	-2.55076
PPoWe479	0.770284	0.607352	0.483754	-0.704762	-0.767459
PPoWe480	0.736803	-0.614248	2.05013	-0.309982	-2.64073
PPoWe481	1.12073	0.286486	1.1279	2.98019	-0.247039
PPoWe481.1	0.921328	-0.209175	1.43243	2.54376	-1.56939
PPoWe483	1.13853	0.300066	1.7223	0.294314	-0.542744
PPoWe483.1	1.09999	-0.333677	2.67531	1.03758	-4.05553
PPoWe484	1.04006	-0.853516	3.4208	0.440066	-5.8978
PPoWe484.1	0.886156	-0.165218	1.01517	2.45563	-1.32944
PPoWe485	1.00082	-0.900523	2.01848	-0.254564	-1.32335
PPoWe486	0.850558	0.699851	-0.438305	-0.847625	-1.26487
PPoWe486.1	0.293324	0.413689	0.878825	-0.30498	0.000777
PPoWe486.2	1.0884	0.074199	1.94531	0.973294	1.22157
PPoWe486.3	0.702319	-0.226635	1.3387	-0.631433	-1.41399
PPoWe487	1.00671	-0.50982	1.89164	-0.999227	-1.37925
PPoWe488	0.584352	-0.13717	0.289928	-0.665212	-1.44102
PPoWe488.1	0.983499	-0.470419	1.62905	0.15192	-0.528568
PPoWe488.2	1.04054	-0.235541	2.4536	-0.351847	-1.15035
PPoWe488.3	0.458314	-0.755229	0.949805	1.19913	-0.186842
PPoWe488.4	0.999982	0.128543	1.20724	0.0539886	-0.348216
PPoWe489	1.00052	-0.0687371	1.32532	2.53033	-0.0332637
PPoWe490	1.04081	-0.0717039	0.59753	2.10767	-0.0030929
PPoWe490.1	0.909051	-0.939806	2.17033	1.23834	-0.709429
PPoWe490.2	1.15983	-0.202034	2.06036	0.383096	-1.43352
PPoWe491	0.525358	0.885846	-0.448127	-0.563661	0.341642
PPoWe491.1	0.65247	0.618638	0.480899	-0.627212	1.12226
PPoWe492	1.21957	1.02525	2.28283	-0.766185	2.19742
PPoWe492.1	0.953079	0.301091	0.980444	1.72369	1.92438
PPoWe492.2	1.13432	0.649645	2.18612	-2.14459	0.588195
PPoWe492.3	0.547529	0.258646	1.24827	-0.624285	0.391599
PPoWe493	0.79225	0.741773	0.370972	0.852445	0.46228
PPoWe493.1	1.36055	-0.162516	2.67919	4.18569	0.544688
PPoWe494	1.05273	0.193451	1.83612	-0.270684	0.71917
PPoWe494.1	1.14672	-0.0688045	2.05207	0.313353	-0.184662
PPoWe494.2	1.20513	0.299863	2.06164	-0.0209759	0.130133
PPoWe495	1.14427	0.445997	2.16492	-0.527398	0.668906
PPoWe495.1	1.15031	0.33006	2.20549	0.103875	0.850454
PPoWe495.2	1.26237	0.639003	2.5665	-0.781787	1.14706
PPoWe495.3	0.973774	0.447542	2.7699	-2.09629	-0.854563
PPoWe495.4	1.14402	0.668189	2.09924	-1.66883	-0.101079
PPoWe495.5	0.860368	0.381108	1.19517	-0.0167254	-0.388157
PPoWe495.6	0.640276	0.399441	1.70358	-1.82903	0.0488408
PPoWe495.7	0.824391	0.305115	1.39562	-1.42426	0.178343
PPoWe495.8	1.2521	0.665146	2.54162	-0.84459	1.20657
PPoWe495.9	1.00361	0.386823	1.85624	-0.285561	0.743146
PPoWe496	0.846557	0.257479	1.59008	-0.569927	-0.164608
PPoWe496.1	1.06754	0.0339566	1.89963	0.462909	-0.0207134
PPoWe496.2	1.06315	0.181341	2.16294	-0.443629	-0.0810005
PPoWe496.3	1.33763	0.637723	0.935306	0.807462	-0.323734
PPoWe496.4	0.72306	0.46754	2.19334	-1.20995	-0.925717
PPoWe496.5	0.858887	0.363687	1.94865	-1.05553	-0.449809
PPoWe497	1.15593	0.661125	1.49849	0.627509	-0.848881
PPoWe497.1	1.0098	-0.0973161	2.0286	-1.39932	-0.486033
PPoWe497.2	1.15755	0.215918	1.95782	0.0776261	0.319449
PPoWe497.3	1.21131	0.155597	2.67249	0.523009	-0.394772
PPoWe497.4	1.36046	0.708572	1.95981	-0.811808	0.34337
PPoWe497.5	1.32726	0.509638	1.75362	0.346353	0.696372
PPoWe499	0.642292	0.65414	1.2306	-1.62099	1.03943
PPoWe501	1.11618	0.519628	1.78097	-0.657972	0.291103
PPoWe501.1	1.26492	0.485685	2.72724	-0.21345	1.70851
PPoWe501.2	1.24119	0.35709	2.46334	0.0216568	0.672291
PPoWe501.3	0.963261	0.639925	2.33802	-1.92859	0.896896
PPoWe501.4	0.629059	0.396432	1.11498	-1.91279	-0.256703
PPoWe501.5	0.591264	0.279992	1.1923	-1.46574	-1.26931
PPoWe501.6	0.743776	0.530511	1.57815	-0.804003	-0.690652
PPoWe501.7	0.983956	0.36316	1.53938	-0.562683	-0.653984
PPoWe501.8	1.31657	0.889638	2.58587	-0.842117	1.39159
PPoWe501.9	1.02924	0.307169	1.91778	-0.704438	0.966705
PPoWe502	1.18852	0.60593	2.09751	-0.6682	0.53027
PPoWe502.1	1.15705	0.413448	2.56688	-1.35588	1.43875
PPoWe502.2	1.15903	0.352216	2.37104	-0.194157	0.712431
PPoWe502.3	0.975588	0.168615	2.20806	-0.95744	0.0555754
PPoWe502.4	0.60746	-0.25463	2.88142	-1.0764	0.523222
PPoWe502.5	0.693878	0.285229	1.16801	-0.583455	-0.232132
PPoWe502.6	0.918602	0.0672352	2.56589	-0.297571	0.0970979
PPoWe502.7	1.05986	0.309802	2.39146	-0.129384	0.138509
PPoWe502.8	1.21142	0.489476	2.28941	-0.547571	1.07641
PPoWe502.9	1.10395	0.463303	2.14826	-0.169443	0.251451
PPoWe503	1.41973	0.713644	1.93314	-0.629837	0.775255
PPoWe503.1	1.35919	0.798108	2.13406	-0.947839	0.731446
PPoWe504	1.40421	0.676494	1.35601	0.498061	-1.27699
PPoWe504.1	1.13507	-0.279496	1.86674	1.62355	-0.52165
PPoWe505	1.19142	0.31868	1.14279	1.11286	-0.399267
PPoWe505.1	1.10376	0.0058014	1.47808	2.06464	0.178341
PPoWe505.2	1.08131	0.467728	1.07459	1.00835	-0.289106
PPoWe505.3	1.15329	0.748717	1.04526	1.22082	0.454221
PPoWe505.4	1.246	0.40715	1.50249	1.07885	0.492912
PPoWe505.5	1.2708	0.155192	1.68582	0.170542	-0.744691
PPoWe505.6	1.18836	-0.0526995	1.51527	0.447386	-2.11047
PPoWe506	1.13685	0.561514	1.14949	-0.889644	-0.55768
PPoWe506.1	0.919887	0.122962	0.432651	2.02128	0.601557
PPoWe506.2	1.20908	0.415835	0.994177	0.929401	-1.0177
PPoWe506.3	1.36223	0.683109	1.00109	0.427018	-1.29762
PPoWe507	1.35032	0.748545	1.08525	0.0072287	-0.712374
PPoWe507.1	1.30862	0.623054	1.00672	0.360707	-1.23965
PPoWe507.2	1.18587	0.304429	0.724931	0.1538	-1.70243
PPoWe507.3	1.08041	0.0859045	0.439535	0.626737	-1.2481
PPoWe508	0.715523	0.481528	0.324028	-0.20465	-0.597614
PPoWe508.1	1.21206	0.292439	0.731406	1.36143	-0.800933
PPoWe508.2	1.1981	0.170275	0.92464	1.00461	-1.2297
PPoWe508.3	1.30031	0.644223	1.4554	-0.435897	-0.9161
PPoWe508.4	0.835903	-0.552788	1.27981	2.06246	-1.18345
PPoWe508.5	1.34471	0.561422	1.30513	-0.323778	-1.443
PPoWe508.6	1.19476	0.306014	1.38925	-0.212821	-0.439474
PPoWe509	0.9259	0.428356	0.843669	0.566214	0.0665076
PPoWe509.1	0.929898	-0.117488	0.913064	1.98695	-0.447039
PPoWe509.2	1.23142	0.547094	0.51164	2.00706	-0.303499
PPoWe509.3	1.14041	0.179272	1.1332	0.965504	-1.20323
PPoWe510	1.24885	0.305253	1.19768	0.10791	-2.07588
PPoWe510.1	1.03723	0.2824	0.854404	0.244688	-0.609415
PPoWe510.2	1.02619	0.118271	0.951506	1.11728	-0.0671456
PPoWe510.3	1.10071	0.126377	1.0205	1.11475	-0.853404
PPoWe510.4	1.08436	0.0165321	1.03233	0.219785	-1.49389
PPoWe510.5	1.01282	-0.058685	1.02003	0.419001	-1.7158
PPoWe511	0.89855	0.914831	0.539653	-0.268334	-0.66305
PPoWe511.1	1.01638	-0.253307	0.781272	2.11989	-0.614032
PPoWe511.2	0.882406	-0.291172	0.920072	1.37112	-0.717675
PPoWe511.3	1.07875	-0.0634359	1.35018	0.916938	-1.45198
PPoWe511.4	1.13633	0.0206878	1.52569	0.19796	-2.50886
PPoWe511.5	1.45942	0.262428	2.44497	-1.18957	-4.60908
PPoWe511.6	1.1768	-0.194679	1.70435	0.727181	-3.25835
PPoWe511.7	1.06036	-0.499686	2.11071	-0.130648	-2.40808
PPoWe512	1.17609	-0.26795	1.62675	2.26546	-1.91727
PPoWe512.1	0.850584	-0.167301	1.29111	1.59175	-1.12452
PPoWe512.2	0.816578	-0.263496	0.935631	2.93243	-0.514797
PPoWe512.3	1.16682	0.0916466	1.20116	1.51616	-2.09185
PPoWe512.4	1.00583	-0.24964	1.2349	1.75816	-1.48201
PPoWe512.5	1.12683	0.10464	1.30889	1.42004	-1.12974
PPoWe512.6	1.18429	0.279188	0.992871	1.15633	-1.64503
PPoWe512.7	1.06873	0.0944278	1.01131	0.901918	-0.517936
PPoWe513	1.08634	-0.0206355	2.25009	0.0392864	0.42931
PPoWe513.1	1.0988	-0.0336707	2.00472	0.429384	0.56311
PPoWe513.2	1.0763	-0.0182329	2.12009	-0.105897	0.566614
PPoWe514	1.03856	0.175872	2.45804	-0.177748	0.914293
PPoWe514.1	1.13214	-0.0552545	2.54799	0.340044	1.07274
PPoWe514.2	1.03546	0.194608	1.80684	0.279067	0.428511
PPoWe514.3	1.08858	0.417671	2.35469	0.152765	-0.257564
PPoWe514.4	0.886581	0.408941	1.96092	-1.2455	-0.699807
PPoWe514.5	0.969347	0.646049	1.93734	-1.36031	-0.546455
PPoWe514.6	0.602173	0.490996	1.6196	-0.997809	-0.318157
PPoWe514.7	1.06945	0.775553	1.81296	-1.81972	1.18846
PPoWe514.8	1.10112	0.517524	1.75963	-0.477067	-0.443682
PPoWe514.9	1.07357	0.0020178	3.05969	-0.939188	1.17954
PPoWe515	1.05494	0.254744	1.78078	-0.404144	0.387665
PPoWe515.1	1.16704	0.296017	2.88919	-0.771683	0.771758
PPoWe515.2	1.1688	0.13394	2.38563	-0.39904	0.56751
PPoWe515.3	0.505084	-0.484893	1.29447	-0.575179	0.583775
PPoWe515.4	0.413793	-0.124162	0.956317	-0.93199	-0.180009
PPoWe515.5	0.95763	-0.0538171	2.33478	1.04424	-0.915818
PPoWe515.6	1.05222	-0.0915224	2.63477	-1.27633	0.375799
PPoWe515.7	1.0501	-0.122551	1.80663	0.953488	1.04762
PPoWe515.8	1.20411	-0.068659	2.76631	0.0388036	1.09019
PPoWe516	1.17691	0.474033	1.66399	-0.618072	0.616649
PPoWe516.1	1.06721	0.509606	0.851595	-1.18597	-0.439089
PPoWe516.2	-0.0903659	-0.46401	1.48135	-1.59553	-0.5344
PPoWe516.3	1.10556	-0.218396	1.05698	0.737205	-1.18846
PPoWe517	0.855216	0.0812773	1.31262	-0.198823	-0.164096
PPoWe518	0.461456	-0.982514	1.02109	0.387802	-0.735892
PPoWe521	1.1473	0.241032	2.78359	0.810261	-2.00762
PPoWe521.1	1.00649	0.518674	1.62216	1.47971	0.978832
PPoWe521.2	0.824399	-0.817806	1.35684	1.52218	-2.29436
PPoWe521.3	0.521326	-0.818288	1.43759	1.04207	-2.5713
PPoWe521.4	0.583823	-0.700244	1.40817	1.74037	-1.79185
PPoWe522	0.822008	-0.548316	1.72888	2.33077	-1.67766
PPoWe522.1	0.291289	-0.919295	2.2272	1.60661	-2.29579
PPoWe522.2	0.587216	-0.875936	1.62615	1.73975	-1.57086
PPoWe522.3	0.717895	-0.908889	0.812747	0.895607	-2.6972
PPoWe522.4	0.503647	-0.972836	1.29514	1.13193	-2.6469
PPoWe522.5	0.624343	-0.801752	0.995571	1.4102	-2.14636
PPoWe522.6	0.874177	-0.64349	1.06864	1.53734	-2.51351
PPoWe522.7	0.547161	-0.773135	1.9074	1.80411	-1.81211
PPoWe522.8	0.56898	-0.763876	2.16596	1.54428	-3.01564
PPoWe523	0.856974	-0.795366	1.71839	1.48963	-2.93678
PPoWe523.1	0.745501	-0.764213	1.86666	1.97348	-2.7465
PPoWe523.2	0.851473	-0.863567	1.07811	1.74496	-2.4025
PPoWe523.3	0.40397	-0.890802	1.68161	1.60742	-1.89727
PPoWe523.4	0.464299	-0.649515	1.47571	2.10206	-0.94226
PPoWe523.5	0.11306	-1.00023	1.48379	1.71931	-1.46773
PPoWe523.6	0.581714	-0.884147	2.07201	1.68588	-2.75755
PPoWe523.7	0.605544	-0.719034	1.67707	1.59787	-1.84218
PPoWe523.8	0.686817	-0.603534	1.78396	2.11242	-1.43277
PPoWe523.9	0.638523	-0.723921	1.51946	2.01368	-1.6245
PPoWe524	0.976761	-0.674061	1.85459	1.95237	-2.88687
PPoWe524.1	0.899459	-0.877831	1.84497	1.58062	-2.6569
PPoWe524.2	1.08806	-0.76749	2.25299	1.99309	-3.29646
PPoWe524.3	0.762919	-0.869772	0.981552	1.39035	-3.06297
PPoWe524.4	0.778756	-0.673234	1.33866	1.78197	-1.55604
PPoWe524.5	0.870198	-0.635524	1.73123	2.0488	-2.3793
PPoWe524.6	0.582608	-0.839664	1.72855	1.73186	-1.67005
PPoWe524.7	0.789916	-0.747458	2.07583	1.45358	-3.12488
PPoWe524.8	1.02748	-0.925567	2.25392	1.42613	-3.76646
PPoWe524.9	0.916786	-0.859837	1.68605	1.67096	-2.60499
PPoWe525	0.903627	-0.348622	0.688427	2.24625	-1.56618
PPoWe525.1	0.233647	-0.901228	1.72003	1.78275	-1.84991
PPoWe525.2	0.73736	-0.722084	0.972778	1.21522	-2.68326
PPoWe525.3	0.360262	-0.858424	1.47979	1.74575	-1.93511
PPoWe525.4	0.489506	-0.95774	1.93546	1.5995	-2.17372
PPoWe525.5	0.700265	-0.741793	1.3243	1.41173	-1.82035
PPoWe525.6	0.815617	-0.708937	1.84677	1.56814	-2.56425
PPoWe525.7	0.640745	-0.689065	1.9577	1.5669	-1.30606
PPoWe525.8	0.800515	-0.683688	1.7847	2.21856	-2.0176
PPoWe526	0.8698	-1.3238	2.05781	0.701958	-5.12542
PPoWe526.1	0.742044	-1.03389	1.23052	0.818946	-3.05923
PPoWe526.2	0.663488	-0.777791	1.05916	1.823	-1.66507
PPoWe526.3	0.860337	-0.89346	1.48782	1.49863	-2.30518
PPoWe526.4	0.811044	-0.417685	1.27099	1.78086	-2.234
PPoWe526.5	1.01907	-0.937187	2.32652	1.47712	-3.22608
PPoWe526.6	1.02667	-0.942876	2.22762	1.21351	-3.50081
PPoWe526.7	0.730862	-0.831855	1.81071	1.59156	-2.97166
PPoWe526.8	0.841801	-0.714367	1.03395	1.56994	-2.51235
PPoWe526.9	0.602667	-0.53178	1.56118	2.0369	-1.3946
PPoWe527	0.665303	-0.766176	0.930278	1.30365	-2.5674
PPoWe528	0.980733	0.0203486	0.637487	0.188169	-2.37755
PPoWe531	0.881216	0.545868	-0.0858116	-0.429178	-0.893102
PPoWe532	0.971279	0.178503	-0.341201	0.798701	0.322284
PPoWe533	1.02905	-0.0737388	1.00337	0.0267756	0.286585
PPoWe533.1	0.734163	0.170378	-0.29866	-0.639443	-0.655593
PPoWe533.2	0.327267	-0.2565	-0.586937	-1.37471	-1.09827
PPoWe534	0.5308	-0.319862	-0.242619	-0.605746	-1.49904
PPoWe534.1	0.917768	0.341339	-0.139776	1.03059	0.0135884
PPoWe535	0.891785	-1.37561	3.68126	-0.0092873	-6.51932
PSang535	-0.694058	1.08553	-0.409748	-0.806167	-0.566542
PSang535.1	-0.102846	0.009135	-1.14688	-0.685922	-1.90389
PSang535.2	-0.363183	0.527072	-0.410218	-0.444562	0.0729823
PSang536	-0.378634	0.555639	-1.23733	0.43439	0.334716
PSang536.1	0.126116	0.200224	-1.55994	0.225046	-0.605799
PSang536.2	-0.456537	0.46002	-1.41829	0.61218	0.208107
PSang536.3	-0.710795	0.607689	-0.877495	0.0203803	-0.0405707
PSang536.4	-0.567157	0.162465	-0.987967	-0.199202	-1.0399
PSang536.5	-0.0548248	0.465041	-0.628731	-0.0408915	0.972808
PSang536.6	-0.489209	0.584901	-0.477164	-0.621889	0.622321
PSang536.7	0.0082563	0.439939	-0.321619	-0.165585	0.846627
PSang537	-0.748721	0.684432	-0.533522	-1.063	-0.106586
PSard537	0.940181	0.411777	0.947035	1.20238	0.605077
PSesi537	0.471492	0.39722	0.241501	-0.860469	-0.305743
PSesi537.1	0.43468	0.250528	1.40538	-1.65271	0.670232
PSesi537.2	0.514482	0.226829	1.14868	-0.165995	0.426829
PSesi537.3	0.812159	0.395765	0.711736	-0.989117	0.712211
PSesi537.4	0.687554	-0.09711	1.7419	-1.02699	0.880749
PSesi538	0.756864	-0.231797	1.4299	-1.01176	1.24924
PSesi538.1	1.17641	0.852353	1.03159	-0.669946	0.175521
PSesi538.2	1.1297	0.995401	0.126392	0.0050375	0.606699
PSesi538.3	0.421976	0.0798538	0.99335	-1.37282	0.436538
PSesi538.4	0.303615	0.0866651	0.586563	-0.765454	2.0904
PSici538	1.09673	0.63808	0.906406	0.524601	1.2097
PTagl539	-0.0347678	0.874051	-0.0027068	-1.03642	-0.903883
PTagl540	0.227368	0.450922	0.6925	-0.144666	-0.636509
PTagl542	0.108867	0.331413	-0.175442	-0.133766	0.257309
PTagl542.1	0.227073	0.584759	0.263551	-0.756937	0.160789
PTagl543	0.23145	0.408253	0.422384	-1.03059	-0.151222
PTagl543.1	0.213301	0.522201	-0.269191	-0.724196	-0.693656
PTeve543	0.545626	0.518138	-0.41053	0.984918	0.100722
PTeve543.1	0.508081	0.0539189	-0.0528813	0.42186	-0.249399
PTeve544	0.737091	-0.0194711	0.122864	0.642888	0.698802
PTeve544.1	0.443059	-0.901735	0.904048	1.30536	1.49016
PTici546	0.517787	0.275292	0.831602	-0.719083	0.0806884
PTici546.1	0.424118	0.66128	1.55804	-1.74052	1.40297
PTici546.2	0.209215	-0.0764021	0.70377	-0.0394433	0.465076
PTici546.3	0.555593	0.569137	0.165232	-0.416279	0.706849
PTici547	0.665809	-0.116552	1.09989	-1.02781	0.341691
PTici547.1	0.309853	0.214543	1.07482	-1.91434	-0.545505
PTici548	0.309655	-0.240346	1.80985	-1.66069	1.39305
PTici548.1	0.369426	0.345164	1.15553	-1.85412	0.0348612
PTici548.2	0.559186	0.301835	1.40708	-1.57268	1.29552
PTici548.3	0.743822	0.0813678	1.31639	-1.10583	1.02234
PTici549	0.553023	0.160181	1.84324	-1.23208	1.31777
PTici549.1	0.702287	0.250586	0.935555	-0.772374	0.954233
PTici549.2	0.775588	-0.131039	2.35679	-1.29276	0.689996
PTici549.3	0.939255	0.146603	1.5092	-1.46423	1.05224
PTici549.4	1.08453	0.837517	-0.0571438	0.185021	0.170422
PTici549.5	1.25458	0.894987	0.406441	-0.794009	-0.0861539
PTici549.6	0.413923	0.126366	0.389779	0.213412	0.740329
PTici550	0.329432	0.483554	2.24852	-2.46852	1.70821
PTici552	0.542955	0.399137	1.10592	-1.87936	0.146587
PTici552.1	0.359329	0.0458927	1.14258	-0.966996	0.924568
PTici552.2	0.429266	-0.0294893	1.09443	-1.26936	0.190348
PTici552.3	0.677354	0.0762921	2.52977	-2.39142	1.36791
PTici552.4	0.73063	0.0957771	1.12661	-0.386296	1.09396
PTici552.5	1.00294	0.0671907	2.5217	-1.7776	2.63815
PTici552.6	1.00754	0.182933	2.2191	-0.300689	0.344848
PTici552.7	1.20045	0.990324	0.364559	0.606979	-0.0055369
PTici552.8	1.26637	1.02764	0.339088	-0.629758	0.549832
PTici552.9	0.674126	0.43076	0.58116	-0.51093	0.889544
PTici553	0.554158	-0.0243008	1.59863	-0.0694635	1.4843
RAbru558	0.54011	-0.0600783	-0.207836	0.894807	-0.600155
RAbru559	-0.254535	0.973483	-0.440928	-2.26805	-0.358884
RAbru559.1	-0.615346	0.144467	0.290907	1.18366	0.941872
RAbru559.2	0.482972	0.939387	-0.968874	-0.150805	0.315161
RAbru560	0.416872	1.06983	1.24052	-1.27321	0.959329
RAbru560.1	0.0576977	0.650276	-0.984188	-0.540753	0.345859
RAbru560.2	0.453074	0.606258	-0.294249	0.251314	0.510674
RAbru561	0.732336	1.06981	1.21154	-1.36146	1.35089
RAbru561.1	0.910619	0.949516	-1.35872	0.544354	1.32531
RAbru561.2	0.790364	0.827649	0.431061	-0.815187	0.639209
RAbru561.3	0.504959	0.897445	0.413243	-0.618572	1.47411
RAbru562	0.944033	0.810012	-0.125453	-0.452176	0.68023
RAbru562.1	-0.340847	0.137374	-0.296297	2.05	1.16438
RAbru562.2	0.468664	0.898937	-0.645144	0.0564796	1.89139
RAbru562.3	0.540703	0.476797	0.146259	0.390049	0.853397
RAbru563	0.538424	1.46098	-1.51223	-0.952559	-0.266407
RAbru564	1.25471	1.54492	0.147613	-0.87107	1.07261
RAbru564.1	0.878659	0.670551	0.238625	-0.10642	2.40414
RAbru564.2	1.007	1.6777	-1.35436	-0.184488	-0.222706
RAbru564.3	1.25251	1.35647	-0.374964	0.627136	0.631373
RAbru564.4	0.294143	0.49649	-0.115858	-0.310165	0.0239786
RAbru564.5	0.596162	1.70616	-1.76509	-0.564459	-0.963257
RAbru565	1.04626	0.471357	0.165244	-0.0991937	0.711778
RAbru565.1	1.40037	0.839842	0.314636	0.763151	-0.449494
RAdda566	0.0464467	1.02579	-1.85935	-0.0576507	0.0817718
RAdda566.1	0.852814	0.0779271	1.0156	3.34693	3.48354
RAdda566.2	0.437018	0.605628	-1.07943	2.31062	0.629675
RAdda566.3	0.340413	0.755919	-1.21288	1.27559	0.0544968
RAdda566.4	0.49752	0.167336	-0.855267	0.59779	2.56841
RAdda567	1.1167	0.952275	1.8878	0.545797	1.8659
RAdda567.1	0.652388	0.859278	0.70169	0.93318	1.45087
RAdda567.2	0.777763	0.993664	0.795823	-1.20862	1.17224
RAdda567.3	1.01811	1.048	-1.3994	1.89707	0.643545
RAdda567.4	1.06851	1.30995	-1.11223	1.07513	0.472232
RAdda567.5	0.572424	0.996042	-0.0522205	0.421408	0.539548
RAdda568	0.22528	0.336243	0.277049	-1.78611	0.228776
RAdda571	-0.0299507	0.619541	-0.297652	0.158236	1.17393
RAdda572	-1.61505	0.127923	1.33915	1.11181	1.63272
RAdda572.1	-0.567364	-0.226149	0.95234	0.21989	1.71682
RAdda572.2	-0.601614	0.232744	0.42395	-0.802689	0.811503
RAdda575	-0.341554	0.1381	0.44142	0.0105404	-0.741454
RAdda576	0.560181	0.660832	0.0603032	0.332809	0.0738912
RAdda576.1	0.534866	0.310522	-0.102536	0.847765	0.234277
RAdda576.2	0.276317	0.676584	-1.33905	0.254718	-0.747192
RAdda576.3	0.381913	-0.0590818	-0.33669	1.50643	-0.158242
RAdda576.4	0.891938	1.16925	-1.3778	0.391175	0.194692
RAdda576.5	0.422238	0.643566	-0.306063	0.0806006	1.481
RAdda576.6	0.576375	1.38173	-1.07005	-0.617757	-0.503782
RAdda576.7	0.534567	0.343954	-0.442256	0.742383	1.37639
RAdda577	0.567306	0.366398	-0.089682	-0.0980364	1.50679
RAdda577.1	0.520782	0.610745	-0.827193	-0.107953	0.934032
RAdda577.2	0.607791	0.700708	0.496231	-0.612422	-0.162825
RAdda577.3	0.587913	0.528253	-0.774867	0.780612	0.449445
RAdda577.4	0.466221	0.357724	0.0144685	0.433227	-0.288989
RAdda577.5	0.272003	0.678884	0.376279	-0.25704	-0.569419
RAdda578	0.55026	0.679862	-1.21049	-0.340813	-0.741462
RAdda578.1	0.342585	0.654195	-0.277813	-0.311688	-0.798277
RAdda578.2	0.865057	0.332448	-0.925492	0.937204	-1.60609
RAdda578.3	0.387902	0.492639	-0.962595	-0.278956	0.256417
RAdda578.4	0.44472	0.3334	0.854163	-0.80597	0.128441
RAdda578.5	0.474352	0.81075	-0.413356	-0.596063	0.431039
RAdda578.6	0.140517	0.464684	-0.480835	0.0376566	0.815952
RAdda578.7	0.269411	0.488669	-0.838722	-1.44673	-0.909304
RAdda578.8	0.238501	0.235352	-0.123083	0.895063	-0.0633151
RAdda578.9	0.392576	0.352287	-0.011386	0.215575	-0.249649
RAdda579	0.745369	1.01651	-0.792918	0.568013	-0.0342966
RAdda579.1	0.148321	0.252215	-0.134984	-0.254756	0.0532379
RAdda579.2	0.130861	0.293328	-1.41771	0.301948	-0.599794
RAdda579.3	0.729893	0.757225	-0.133514	-0.667754	-1.2552
RAdda579.4	0.583671	0.476456	-0.725495	-0.106599	-0.290314
RAdda579.5	0.601121	0.646887	-0.26508	-0.118017	-0.904655
RAdda579.6	0.494624	0.404668	-0.677131	1.03362	1.15586
RAdda579.7	0.0201248	0.119372	-0.114112	-0.0025382	0.444827
RAdda579.8	0.319891	0.229596	-1.00327	0.331125	0.156817
RAdda579.9	-0.0797753	0.415669	-1.32302	-0.0391379	-0.744178
RAdda580	-0.650422	1.42794	-0.0018293	-1.14097	-0.076642
RAdda580.1	0.54339	0.328037	0.589172	2.80317	2.19631
RAdda581	0.774019	0.621274	0.280858	-0.126876	1.2675
RAdda581.1	0.146409	0.431265	-0.347354	0.339096	-0.498408
RAdda581.2	-0.573529	0.939041	-0.750838	-2.12373	-1.19534
RAdda582	-1.22743	0.696523	0.640009	-1.1029	-0.0901995
RAdda583	-0.620684	0.613374	-0.367215	0.25568	0.731372
RAdda583.1	0.494872	0.657763	0.0190308	-0.971925	1.00261
RAdda583.2	0.451425	0.29544	0.0509403	0.0143881	1.13844
RAdda583.3	0.547884	0.682672	0.660853	-0.814612	1.18441
RAdda583.4	0.578014	0.693632	1.20998	-1.18304	1.63029
RAdda583.5	0.844586	0.780525	1.09882	-0.914083	2.3052
RAdda583.6	1.01767	0.814035	1.03353	-0.507918	1.56294
RAdda583.7	0.706927	0.552156	1.05046	-0.678993	2.05659
RAdda583.8	0.543507	0.591569	0.589397	-0.536171	1.68031
RAdda583.9	0.720428	0.542484	0.748532	-0.132569	1.26749
RAdda584	0.541391	0.728421	0.150134	-0.974307	0.935004
RAdda584.1	0.411816	0.477993	-0.067598	-0.216477	1.30483
RAdda584.2	0.693823	0.672981	0.383203	-0.480855	0.779119
RAdda584.3	0.713804	0.985724	0.748004	-0.750573	0.820545
RAdda584.4	1.26567	0.754246	1.45253	-0.14698	2.58899
RAdda584.5	0.933376	0.636001	1.25489	-0.573354	1.98986
RAdda584.6	0.622143	0.569982	0.997575	-0.488351	1.91504
RAdda584.7	0.718715	0.665925	0.645877	-1.03632	1.33708
RAdda585	0.690921	0.61336	0.663301	-0.28172	1.08548
RAdda585.1	0.71414	0.434432	0.413786	0.162024	1.88049
RAdda585.2	0.671292	0.173819	0.144558	0.185036	0.841047
RAdda585.3	0.574784	0.101901	0.418268	0.805606	1.24078
RAdda585.4	0.908026	0.31056	0.60768	1.0935	1.14234
RAdda585.5	0.977179	0.571997	1.06942	0.046111	0.911122
RAdda585.6	0.726615	0.727502	0.752292	-0.467637	1.2832
RAdda585.7	0.693958	0.746312	0.893446	-0.796409	1.55685
RAdda585.8	0.619621	0.7838	0.636834	-0.186598	1.22505
RAdda586	0.373245	0.647919	0.102999	-0.252304	1.00621
RAdda586.1	0.567696	0.617277	0.476711	-0.0959383	0.920384
RAdda586.2	0.634958	0.490703	0.773225	-0.348192	1.10775
RAdda586.3	0.803997	0.75468	0.60917	-0.259155	0.854797
RAdda586.4	0.769959	1.13801	-1.53362	0.352646	0.238749
RAdda587	0.924972	1.42382	-0.957132	-2.17094	-1.0469
RAdda587.1	0.695378	0.74661	-0.635621	0.955646	-0.122297
RAdig588	-0.722058	0.409808	-0.364118	0.162114	0.543084
RAdig588.1	-1.44081	0.341554	0.111503	0.0875651	1.12721
RAfri588	1.53087	1.95029	0.137895	-0.938234	-1.05147
RAfri589	1.32908	0.822498	2.20518	0.510499	1.48668
RAfri589.1	1.54474	1.22861	1.08525	1.82198	0.4883
RAfri589.2	1.23283	0.740585	1.34382	2.23077	0.109659
RAfri590	1.00975	0.52065	1.8625	-1.42928	0.211581
RAfri592	1.08912	0.570277	0.905087	0.004	1.94295
RAfri593	1.08313	0.888839	0.108364	1.79464	-0.422207
RAfri593.1	1.23926	1.27974	1.47879	0.0848848	0.0860933
RAfri593.2	1.54953	1.21173	1.1254	1.83898	0.530867
RAfri593.3	1.02582	1.48162	0.202309	1.07439	-0.996073
RAfri603	1.30655	1.05934	-0.0280657	2.07832	0.791109
RAfri604	1.24785	0.456696	1.00673	2.40642	2.16267
RAfri604.1	1.29239	0.596728	1.1069	1.44628	1.52613
RAfri605	1.17363	0.349124	0.382394	2.1072	1.15184
RAfri605.1	1.36894	1.26687	0.173498	1.19827	0.781804
RAfri608	1.06414	-0.0821914	2.6744	1.19539	3.11574
RAfri608.1	0.87995	0.287697	-0.220861	1.13514	1.47185
RAfri608.2	1.26193	0.931907	0.795171	2.09151	2.71442
RAfri608.3	1.44216	0.824462	1.74999	0.701932	1.50292
RAfri608.4	1.27597	0.524898	1.48267	2.45528	2.35225
RAfri609	1.16306	1.50641	-0.683192	0.132481	0.544901
RAfri609.1	0.958297	0.981839	-0.1404	1.5598	0.67648
RAfri609.2	0.998088	1.14583	1.15745	-0.0251512	1.84791
RAfri610	1.16961	0.866116	0.950655	2.67836	0.528574
RAfri610.1	1.02158	0.898738	0.210343	1.69067	1.1731
RAfri611	1.39056	1.52482	-0.475812	2.23914	1.02203
RAfri612	1.10292	1.43911	-0.898957	1.52702	1.1048
RAfri612.1	1.11286	0.99754	-0.0311246	3.05225	1.89075
RAfri612.2	1.20297	1.52873	0.790289	-0.29987	0.0781783
RAfri612.3	0.685947	0.529648	-1.0938	2.34598	0.49407
RAfri612.4	1.15223	0.802378	0.315737	2.42651	0.972047
RAfri613	1.29613	0.462429	1.47903	1.34403	0.675043
RAfri613.1	1.41871	1.44101	0.68556	1.38298	-0.0599053
RAfri613.2	1.40914	1.72118	0.310215	-0.420712	0.159137
RAfri614	0.712876	0.883616	0.39051	1.0232	0.544298
RAfri614.1	0.549457	0.614252	-0.183157	2.06326	1.94547
RAfri614.2	1.03896	1.55181	-1.33322	0.179823	-1.06813
RAfri614.3	0.860957	1.19595	-0.939058	0.54024	0.31213
RAfri616	0.214151	1.10276	-1.8719	1.14927	0.456665
RAfri616.1	1.23783	0.982967	0.0672187	1.66743	0.305334
RAfri616.2	1.15056	0.713027	0.246255	2.90077	-0.116798
RAfri617	1.31282	0.890154	0.863188	1.93031	1.5227
RAfri617.1	1.10387	0.0003834	1.02837	3.12375	0.950739
RAfri617.2	0.801807	0.452796	0.706855	2.84013	1.11947
RAfri624	0.921453	1.06633	-0.542633	2.32321	1.22284
RAfri624.1	0.29762	0.0262156	-0.502868	2.09081	2.02898
RAgog626	-0.853198	1.0784	-0.268523	-1.35946	-0.35602
RAgog626.1	-0.554314	0.796689	-1.01221	-0.159494	-0.0517147
RAgog626.2	-0.635541	0.586824	0.744477	-2.33812	1.02487
RAgog626.3	0.0981146	0.524635	-0.529852	0.0138646	0.0660577
RAgog626.4	-0.119448	0.315496	-0.424642	0.280413	0.156095
RAgog626.5	0.232711	0.637848	-1.19111	0.0300981	0.338431
RAgog627	-0.665752	0.513721	-1.00514	-0.165444	-0.249704
RAgog627.1	-0.186822	0.792431	-1.32352	-0.960836	-0.0362264
RAgog627.2	-0.715772	0.52974	0.277505	-1.70977	0.47733
RAgog627.3	-0.0387102	0.433659	0.589821	-1.06538	0.609036
RAgog627.4	0.132667	0.524468	-0.704018	0.0523806	0.582743
RAgog627.5	-0.239626	0.42937	-0.280122	-0.420768	-0.109949
RAgog628	-0.799278	0.631494	-0.314387	-0.567919	0.262115
RAgog628.1	-0.55146	0.832614	-0.957377	-2.10115	-0.535992
RAgog628.2	-0.735316	1.1225	-0.701418	-2.52417	-0.573232
RAgog628.3	-0.298068	0.471906	-0.0664619	-0.297997	0.705119
RAgog628.4	0.0398069	0.398643	-0.0861286	-0.390304	0.202454
RAgog628.5	0.0944518	0.444481	-1.29889	0.20982	-0.737469
RAgog628.6	-0.0056806	0.27587	-0.911617	0.383386	-0.092138
RAgog629	0.108173	0.414306	-0.632428	0.355464	0.300677
RAgog629.1	0.456427	0.636299	-0.856695	0.40905	-0.210525
RAgog629.2	0.593882	1.05036	-1.12599	-0.382581	-0.708335
RAgog629.3	0.594248	0.963931	-1.39909	-0.0388193	-0.693157
RAgog630	0.546701	1.24916	-1.4791	-1.08394	-0.817919
RAgog630.1	0.52606	0.595991	0.424984	0.692607	-1.077
RAgog631	-0.101278	0.418696	1.79652	0.479724	-2.28092
RAgog631.1	0.0404228	0.354953	0.531443	-0.45679	1.19891
RAgog631.2	0.0412163	0.399142	1.56877	-1.26778	-0.683076
RAgog631.3	0.275074	0.842195	0.366913	0.1825	-0.82939
RAgog632	-0.129696	0.840799	-0.925766	0.193862	-0.0361286
RAgog632.1	0.0481279	0.433994	1.51311	0.837622	-2.05595
RAgog632.2	0.711056	1.10114	0.438484	-0.587191	-0.310411
RAgog632.3	-0.304523	1.16915	-0.309686	-1.34247	-1.88819
RAgog632.4	-0.84523	0.214515	-0.25148	-0.764559	0.160809
RAgog632.5	0.604568	0.709281	-0.0595082	0.289608	0.99388
RAgog633	0.20947	0.538346	0.0650682	0.430712	0.326977
RAgog633.1	-0.84523	0.214515	-0.25148	-0.764559	0.160809
RAgog633.2	0.780979	1.08431	0.613641	-0.143001	1.09469
RAgog633.3	0.648775	1.4583	-1.92013	-3.22139	-2.8278
RAgog634	0.866246	0.67066	-0.351452	1.05835	0.400847
RAgog634.1	0.780356	0.272723	0.444959	1.3486	0.149213
RAgog634.2	0.757278	0.717605	0.135482	0.308146	1.41125
RAgog634.3	0.948067	0.586342	0.301505	0.763146	0.0276368
RAgog634.4	1.28197	1.06437	-0.198393	0.615371	-0.435348
RAgog635	0.787598	1.61809	-2.09495	-3.14066	-2.45887
RAgog635.1	1.1158	1.00114	0.0662892	0.600386	-0.456802
RAgog635.2	0.843019	0.348448	1.04561	1.34769	0.679356
RAgog635.3	0.703022	0.268037	0.259496	0.729658	-0.482786
RAgog635.4	0.766949	0.968182	0.0434374	2.20804	1.52792
RAgog636	0.387331	0.989183	-0.373116	-1.58772	-1.15372
RAgog636.1	0.965725	0.90253	0.0515951	0.649784	0.881168
RAgog636.2	1.135	1.1888	-0.129975	3.02109	0.933846
RAgog636.3	0.46084	0.846858	-0.455322	0.0812188	0.170737
RAgog636.4	0.965583	0.515028	0.550742	1.21254	0.709636
RAgog637	-0.174327	0.526796	-0.402762	-0.76265	0.733442
RAgog638	-0.0246576	0.708364	0.360887	-0.876294	1.07002
RAgog638.1	-0.231097	0.0136353	-0.253752	0.420119	0.888937
RAgog638.2	-0.628682	-0.194439	1.27102	-0.349924	1.07457
RAgog642	0.395788	1.06444	-1.93219	-1.79264	-1.1848
RAgog644	-0.468208	0.610999	-1.12984	-1.57838	-0.248517
RAgog644.1	-0.537626	0.845814	-1.02718	-1.5728	-0.3572
RAgog644.2	-0.666137	0.850448	0.223834	-1.7341	0.400347
RAgog644.3	-0.662972	1.01038	-0.761277	-2.08398	-0.913871
RAgog644.4	-0.645223	0.76655	-0.83587	-1.57096	-0.355022
RAgog644.5	-0.100362	1.00252	-1.21994	-1.63827	-0.532002
RAgog645	-0.146021	1.07951	-1.01784	-1.7477	-0.438777
RAgog645.1	-0.802909	0.973507	-1.40191	-2.25939	-1.15191
RAgog645.2	-0.02508	0.489234	0.0134041	-0.740618	0.460547
RAgog646	0.0717697	1.30543	-1.11635	-1.99607	-0.278885
RAgog646.1	-0.245974	1.06556	-1.19834	-1.59971	-0.416234
RAgog647	0.610192	1.22582	-1.36835	-1.74602	-0.510955
RArno648	0.264623	0.304946	1.23223	-0.0236083	1.32648
RAsia649	1.13059	1.26605	0.271768	-0.267422	0.962838
RAsia650	-0.246964	0.542288	-0.151773	-0.109907	-0.0902934
RAsia650.1	0.671515	1.0021	0.740224	-1.14107	-1.02204
RAter651	-0.103365	0.460994	-0.26557	-0.130491	0.55692
RAter651.1	0.666208	1.17838	-0.480302	0.443257	0.701508
RAter651.2	0.462759	1.2031	-0.247333	-0.0751834	-0.885452
RAter654	0.228587	0.782939	-1.76196	1.03353	0.671023
RAter655	0.427364	0.455828	-0.752841	0.347666	0.192654
RAter656	-1.82731	0.597027	1.04428	0.120616	0.227107
RAter656.1	-0.695113	0.725976	-0.247777	-0.715405	0.0385045
RAter656.2	-1.21749	0.477666	-0.158771	-0.322706	-0.348643
RAter656.3	-0.0220365	0.843391	-1.46515	0.264988	0.496056
RFran658	0.397448	0.574349	0.226877	-1.35859	1.35306
RFran658.1	0.398214	0.53725	0.354824	0.196566	0.971781
RFran658.2	-0.30517	0.32321	0.417772	0.877922	1.5816
RFran658.3	0.821184	0.892619	-0.0979283	1.60115	0.581005
RFran658.4	1.08142	0.953897	-0.843959	1.49538	1.32881
RFran658.5	0.248219	0.713907	0.029959	-0.085574	0.600633
RFran658.6	0.652889	0.0339205	0.664058	-0.347007	1.10728
RFran659	0.683933	1.21682	-0.330528	-1.95476	0.654665
RFran659.1	-0.154825	0.0451451	-0.347604	-0.513565	0.819059
RLamb660	-0.36624	1.24549	-1.16768	-1.26297	-0.169436
RLamb660.1	0.265658	1.69724	-2.40802	-1.87542	-1.61123
RLamb660.2	-1.20684	0.889584	1.0101	-1.55888	1.13139
RLamb660.3	-0.353614	0.932403	-1.12652	-1.68843	-0.733006
RLamb660.4	-0.425859	0.698784	-1.73249	0.0207803	-0.466183
RLamb660.5	0.0177748	1.01135	-1.77803	0.642678	0.391784
RLamb661	-0.618678	0.518702	-0.307539	0.681857	1.00522
RLamb661.1	-0.645486	0.649242	-0.672165	0.345904	0.0544647
RLamb661.2	0.0398703	1.05703	-0.904932	-0.180197	0.215274
RLamb661.3	0.331395	1.14974	-1.56818	-0.0333517	0.167236
RLamb662	0.306728	0.958092	-0.402419	-1.03211	-0.311455
RLamb662.1	0.325544	1.55278	-2.05339	-1.04315	-1.18177
RLamb662.2	-0.0295756	1.18721	-0.977853	-1.34982	-0.434446
RLamb662.3	0.137565	0.668452	0.283051	-1.31041	0.247431
RLamb662.4	0.505267	1.34913	-1.79017	-0.750532	-0.546268
RLamb662.5	0.20523	0.98551	-0.923338	-1.38553	-0.69267
RLamb662.6	0.173481	1.21733	-1.761	-0.426213	-0.409605
RLamb662.7	0.605863	1.66787	-2.15613	-1.50739	-0.892334
RLamb663	0.510957	1.26724	-0.466566	-1.33053	-0.477882
RLamb663.1	0.316694	1.69085	-2.25323	-1.02428	-0.887871
RLamb663.2	-0.107463	0.860166	-0.954302	-0.32205	-0.0325123
RLamb663.3	0.423499	0.28342	0.368022	-0.109902	1.52597
RLamb663.4	-0.575754	0.70112	-0.561837	-0.35194	0.552785
RLamb663.5	-0.133333	1.15584	-1.86308	-1.3556	-1.27647
RLamb664	-0.972248	0.704856	-1.20983	0.180904	-0.710731
RLamb664.1	-0.828166	0.862186	-0.419984	0.158191	0.240769
RLamb664.2	0.0720576	1.09332	-1.90913	-1.61173	-0.768726
RLamb664.3	0.252858	0.487506	-0.101164	-1.07619	-0.317158
RLamb664.4	0.653163	1.46419	-0.260068	-2.22486	-0.691706
RLamb664.5	0.56517	1.52478	-2.15681	-1.92628	-1.83768
RLamb664.6	0.496494	1.25914	-1.51842	-0.921028	-0.337895
RLamb665	-0.396523	0.438999	-0.404457	-0.298126	0.51793
RLamb665.1	0.347845	1.25867	-1.99627	1.47874	0.183433
RLamb665.2	-0.0676448	0.70223	-0.633054	-0.502746	0.438047
RLamb665.3	0.356564	0.782401	-0.30301	-0.227486	0.160489
RLamb665.4	-0.421038	0.926927	-0.387644	-0.947512	0.159914
RLamb665.5	-0.576963	0.669183	-0.0317889	-0.474417	0.233286
RLamb666	-0.099207	1.02997	-1.17763	-0.601693	0.160308
RLamb666.1	0.300426	0.901452	0.116838	0.0305424	0.790433
RLamb666.2	0.211906	0.721591	-0.0974151	-0.493854	0.68295
RLamb667	0.350331	1.29806	-1.01295	-0.533421	-0.525046
RLamb667.1	-0.308709	0.827195	-0.832341	-0.1495	-0.0477696
RLamb667.2	0.208658	1.07738	-0.661018	-1.03999	0.193548
RLamb668	0.393435	0.975277	-0.89681	-0.78623	0.0129874
RLamb668.1	0.507233	1.21178	-0.859639	-1.09035	-0.425998
RLamb668.2	0.258262	1.1133	-1.36087	-1.12875	-0.688808
RLamb668.3	0.454605	1.07951	-0.422665	-1.11812	-0.0756535
RLamb668.4	0.546044	1.14408	-0.36421	-1.35616	-0.0623949
RLamb668.5	-0.156604	0.683771	-0.546083	-0.485392	0.364172
RLamb668.6	0.61998	0.926393	-1.64688	-0.327357	-0.333232
RLamb668.7	0.602987	0.593155	-0.0207232	-0.0290162	1.18191
RLamb668.8	-0.850694	0.625908	1.01412	-2.06092	1.60169
RLamb669	-0.403254	1.01058	-0.532788	-0.815831	0.371881
RLamb669.1	0.167203	1.36451	-1.33188	-0.556511	-0.239815
RLamb669.2	-0.363386	0.889079	-0.375265	-0.265515	0.684623
RLamb669.3	-0.393217	0.930565	-0.586305	-0.608787	0.195954
RLamb669.4	0.168485	0.709436	-0.483212	-0.420416	-0.191936
RLamb669.5	-0.105141	0.856239	-0.464985	-0.860905	0.113343
RLamb669.6	0.125191	0.938633	-0.848274	-0.344246	0.342179
RLamb669.7	0.428339	1.2794	-1.59626	-0.675327	-0.0645595
RLamb670	0.22729	0.807083	-0.673709	-0.227146	0.591547
RLamb670.1	0.473453	1.02286	-0.567132	-0.972077	-0.0419639
RLamb670.2	0.574534	1.1557	-0.620967	-1.10922	-0.167976
RLamb670.3	-0.168092	0.843952	-0.295035	-0.636771	0.431905
RLamb670.4	0.649645	0.789715	-1.07442	-0.397207	-0.0105258
RLamb670.5	-0.766733	0.461131	-0.425342	-0.0896481	0.447471
RLamb670.6	-0.889084	0.720761	-0.529356	-0.131091	0.117694
RLamb670.7	0.944279	1.18701	-0.926214	-1.33031	-1.26938
RLamb670.8	-0.245818	0.55161	-0.423546	-0.121885	0.907831
RLamb671	0.240723	1.29034	-1.71101	-0.79287	-0.308041
RLamb671.1	0.510375	1.29033	-1.15403	-0.534223	0.396576
RLamb671.2	0.669615	0.889537	0.135372	-0.133283	0.78572
RLamb671.3	0.0485367	0.567202	0.946757	-0.673481	1.63991
RLamb671.4	-0.304279	1.02792	-0.27851	-0.511247	0.658784
RLamb671.5	0.80377	0.747601	0.380267	-0.0532362	0.177919
RLamb671.6	-0.389631	0.316367	-0.107403	0.532168	0.402355
RLamb672	-0.975603	0.596264	-0.601705	1.01119	0.839934
RLamb672.1	-0.461495	0.769442	-0.911218	-0.9573	-0.874292
RLamb672.2	0.313934	0.80939	-0.988494	-0.237836	0.556518
RLamb672.3	0.654953	1.23245	-0.837976	-1.10584	-0.0216319
RLamb672.4	0.0712503	0.825298	-0.836703	-0.0761579	0.556684
RLamb672.5	0.273687	0.872274	-0.944737	-1.21937	-0.652893
RLamb672.6	0.419711	1.07797	-0.647513	-0.874821	-0.0148252
RLamb672.7	-0.121337	0.404571	-0.289902	0.288797	0.88681
RLamb672.8	0.168724	0.715042	-0.582147	-0.340285	0.331878
RLamb673	0.286144	0.619874	-0.683014	0.460999	0.649963
RLamb673.1	0.265851	0.476364	-0.910313	1.21151	0.582138
RLamb673.2	0.587256	0.360337	-0.769266	1.15933	0.753379
RLamb673.3	-0.17781	-0.325209	-0.99751	2.06066	0.788696
RLamb673.4	-0.0451868	0.73522	0.594497	-0.858949	1.54064
RLamb673.5	-0.237857	0.500608	-0.230413	0.116047	0.771071
RLamb673.6	-0.144757	0.374522	-0.687685	0.720787	1.13333
RLamb674	-0.23614	0.489266	-0.659305	-0.103467	1.05221
RLamb674.1	0.288734	0.289105	0.230984	0.395167	1.87187
RLamb674.2	-0.95493	0.23103	0.491694	0.555832	1.95851
RLamb674.3	0.515568	0.813467	-0.652158	0.333126	1.06495
RLamb674.4	0.840535	0.579483	-0.0185938	0.411801	1.07548
RLamb674.5	0.145645	1.1211	-1.01694	-1.37474	-0.111239
RLamb674.6	0.149814	0.976793	-0.41656	-0.540152	0.595136
RLamb675	0.437084	1.07894	-0.591459	-0.573859	0.255922
RLamb675.1	0.289278	0.863571	-0.618873	0.208031	1.04979
RLamb676	0.64605	0.683578	0.125577	-0.690913	0.794155
RLamb676.1	0.230175	0.610019	-0.660004	-0.454274	0.239422
RLamb676.2	-0.0720994	0.910493	-0.517449	-0.319247	0.104093
RLamb676.3	-0.086432	0.932786	-0.925391	-0.619348	-0.232002
RLamb676.4	0.245679	0.960135	-0.741606	-0.508566	0.301166
RLamb676.5	0.539129	1.11764	-1.19362	-0.866874	-0.0091306
RLamb676.6	0.395977	1.04085	-0.917792	-0.607334	0.245233
RLamb676.7	0.451404	1.13363	-1.1969	-1.271	-0.583545
RLamb676.8	0.618191	1.08974	-0.559241	-1.16666	-0.341773
RLamb677	0.524041	1.2659	-0.853599	-1.1801	-0.205986
RLamb677.1	0.111406	0.722275	-0.250042	-0.404711	0.678238
RLamb677.2	0.37825	0.6493	-0.129338	-1.10938	0.460224
RLamb677.3	0.650057	0.838808	-0.270754	-1.46195	-0.398972
RLamb677.4	0.600092	1.12004	-0.352181	-1.83085	0.286847
RLamb677.5	0.243414	1.39683	-1.54265	-0.118223	0.319201
RLamb677.6	-0.152085	0.769996	-0.752452	0.384834	1.26898
RLamb677.7	0.445349	0.393359	0.247224	-0.35607	0.0730057
RLamb677.8	0.242126	1.20486	-0.968304	-0.606015	-0.927211
RLamb678	0.306054	1.1507	-0.978085	-0.707906	-0.746605
RLamb678.1	0.556894	0.729428	-0.20383	-0.482608	-0.0521037
RLamb678.2	0.805703	0.907803	0.0744593	-0.593975	0.372957
RLamb678.3	0.622844	0.646923	-0.0234183	-0.421049	-0.20462
RLamb678.4	0.715523	0.887575	-0.488014	-0.191411	0.184507
RLamb678.5	0.761571	1.14095	-0.590753	-0.499804	0.295863
RLamb678.6	0.548818	0.856551	-0.358012	-0.0947673	0.533871
RLamb678.7	0.61883	0.127908	0.146495	0.417419	0.329029
RLamb678.8	0.432728	-0.0832791	0.281678	0.277973	-0.415926
RLamb679	0.836096	0.411332	-0.06207	0.486878	0.63192
RLamb679.1	0.120251	0.216289	-0.172292	0.508857	1.71518
RLamb679.2	0.488111	0.187234	-0.778374	0.762133	0.276232
RLamb679.3	0.823883	0.649421	-0.156856	0.415602	1.59964
RLamb679.4	0.87952	0.629755	0.190108	-0.41378	0.400287
RLamb679.5	0.388463	0.269157	-0.347004	0.671297	0.777013
RLamb679.6	0.556283	0.308847	-0.381392	0.353128	1.07416
RLamb679.7	-0.751717	0.523071	0.503914	-0.947806	1.22979
RLamb680	0.780899	0.614731	0.320663	0.804229	0.973951
RLamb680.1	0.716563	0.739523	-0.0794575	0.0053316	0.805469
RLamb681	0.575368	1.22879	0.749713	-1.37755	0.6267
RLamb681.1	0.187564	0.951604	-0.152856	-0.690594	0.783736
RLamb681.2	0.555811	0.806817	0.719323	-0.826393	0.666277
RLamb681.3	0.7595	1.35965	0.16055	-1.31192	0.326767
RLamb681.4	0.510712	0.850895	0.0545842	-0.562743	0.452077
RLamb681.5	0.833992	1.22422	-0.17523	-0.615954	0.54699
RLamb681.6	1.00266	1.7568	-0.503839	-1.26675	0.303486
RLamb681.7	0.916262	1.46628	-0.269328	-1.13177	0.413682
RLamb681.8	0.456105	0.860817	0.993903	-1.06305	1.23703
RLamb683	0.514153	0.785305	-0.459205	-0.469663	-0.0300796
RLamb683.1	0.404797	0.822186	-1.18559	-0.136003	-0.393632
RLamb683.2	-0.0561574	0.506828	-0.731451	-0.222891	-0.38867
RLazi683	1.04083	0.386408	1.53625	-2.09604	1.14569
RLazi683.1	0.865312	0.684046	-0.669059	1.01557	0.326836
RLazi686	0.726908	1.47891	-1.1553	-1.10831	0.149431
RLazi686.1	0.531799	0.758322	0.682317	-1.4509	0.973018
RLazi687	1.03166	0.737347	2.38884	-1.67143	2.50053
RLazi687.1	0.28798	0.979007	-0.418867	-1.02709	0.668488
RLazi687.2	0.423513	0.0930909	2.09874	-0.803677	2.76208
RLazi688	0.447091	0.634023	0.315842	-0.424197	0.949505
RLazi688.1	0.153183	0.532603	0.431696	-1.23551	1.55734
RLazi688.2	0.387463	0.211735	0.770625	-0.327002	1.37799
RLazi688.3	0.866703	0.52511	0.868656	0.266409	1.80418
RLazi689	0.427777	0.592232	0.649147	-1.40772	2.21748
RLazi689.1	1.02094	0.288442	2.67314	-1.62024	2.96892
RLazi689.2	0.366282	0.583297	-0.236483	-0.877911	1.5311
RLazi689.3	0.560428	0.197972	0.352372	-0.107926	1.10531
RLazi689.4	0.529096	0.267244	0.0010155	0.773135	2.10433
RLazi689.5	0.197241	0.408273	-0.337737	0.588697	1.37996
RLazi690	0.933663	0.218053	0.594643	1.2391	1.40813
RLazi690.1	0.491913	0.287133	-0.991697	1.10276	0.302448
RLazi690.2	0.772269	0.206034	-0.106248	1.91433	1.5076
RLazi690.3	0.434793	0.617688	0.14294	-0.969211	1.68432
RLazi691	0.200922	0.351224	-0.8024	-0.826688	0.414666
RLigu691	0.0083145	0.288604	-0.21122	-0.0694936	0.348278
RLigu691.1	-1.06478	-0.209795	0.296068	0.803184	0.346577
RLigu692	0.003626	0.947019	-2.23322	-1.67794	-1.00713
RLigu692.1	-0.0486077	1.26284	-1.92145	-0.624416	-0.808051
RLigu692.2	-0.36038	0.0434331	-1.42277	-0.202126	-0.0150127
RLigu692.3	-0.27458	0.279116	-1.13721	-0.273452	-0.215336
RLigu693	-0.375941	0.90934	-1.8251	-2.84362	-1.72201
RLigu693.1	-0.293453	0.587716	-1.50396	-1.18793	-1.07646
RLigu695	0.0844755	0.602132	-1.61621	0.0359354	0.18969
RLigu695.1	-0.401061	0.667306	-1.64775	-0.99078	-0.879165
RLigu695.2	-0.403942	0.385419	-1.65659	-0.250175	-0.200388
RLigu695.3	0.157209	0.856964	-2.20684	1.22169	1.05705
RLigu695.4	0.258288	-0.0046356	-1.10482	1.92106	1.36571
RLigu695.5	0.450891	0.416238	-1.11831	-0.252184	0.879265
RLigu695.6	0.369841	0.451008	-1.32913	0.88713	1.33239
RLigu695.7	0.151437	0.596141	-1.86779	-0.0084429	0.586859
RLigu696	0.133949	-0.275817	-1.05517	1.68989	0.693981
RLigu696.1	-0.304152	0.525216	-1.33623	0.4433	0.505926
RLigu696.2	-0.326291	1.02282	-1.20026	-0.203029	-0.913844
RLigu696.3	0.148149	0.519337	-1.33552	2.08649	0.856832
RLigu697	0.405842	0.78882	-0.797032	-1.20468	0.29806
RLigu697.1	0.647497	0.924312	-1.10814	0.786969	0.63407
RLigu697.2	-1.23832	-0.078907	-0.643444	0.769469	0.46193
RLigu697.3	0.623977	0.532036	-1.30395	1.28461	1.22143
RLigu697.4	0.716531	0.894561	-1.16125	-0.109489	0.0133478
RLigu697.5	-0.335718	0.182143	-0.057699	0.394466	0.175317
RLigu697.6	-0.44172	0.479281	-1.18309	1.44376	-0.0211345
RLigu697.7	-0.0473792	0.954247	-1.31345	0.42725	-0.293334
RLigu697.8	-0.248156	0.77422	-1.5551	0.258124	-0.206158
RLigu698	-0.778246	0.311457	-0.893487	0.841925	0.230065
RLigu698.1	0.498003	0.553751	-1.59479	1.65568	0.628807
RLigu698.2	0.526857	-0.0962603	-0.783018	0.247312	0.0558902
RLigu699	-0.569845	0.0654855	-0.231101	-0.375074	0.242524
RLigu699.1	0.41023	0.39721	-2.3836	0.412033	0.681071
RLigu699.2	-0.727201	0.243375	-0.0635397	0.15366	0.927765
RLigu699.3	0.101971	0.784147	-1.16356	-0.771407	0.184944
RLigu699.4	0.310758	0.703308	-1.07203	-0.868796	0.0744909
RLigu699.5	0.0882814	0.462545	-1.20523	0.459425	0.883903
RLigu700	0.75069	1.58397	-1.85235	-0.0469052	-0.430271
RLigu700.1	0.196872	0.40346	-1.21191	-0.377328	-0.329939
RLigu700.2	0.452448	0.938921	-1.28229	-0.270737	0.0252998
RLigu700.3	0.623464	0.345708	-1.41457	1.36923	0.533684
RLigu700.4	0.387106	1.32794	-1.21962	-0.908432	-0.481453
RLigu700.5	0.472148	0.192763	0.480084	-1.40698	1.10685
RLigu701	0.433223	-0.0297484	1.31702	-1.09828	0.51846
RMarc701	-0.558493	0.549079	-0.372185	-0.769327	0.0182532
RMarc701.1	-0.379194	0.695114	-0.290357	-0.756641	-0.116908
RMarc701.2	-1.16735	0.682255	-1.48174	0.801807	-1.59777
RMarc702	-0.843226	0.831655	-0.629409	-0.798111	0.191742
RMarc702.1	-0.800725	0.713269	0.140593	-0.650787	0.203434
RMarc702.2	-1.01669	0.915578	-0.2485	-0.764871	-0.267805
RMarc702.3	0.256763	0.492219	-0.0300445	-1.21204	1.03663
RMarc702.4	-0.858866	0.286718	0.502862	-0.376829	0.726206
RMarc703	-0.116749	0.883317	0.70635	-1.79881	0.651068
RMarc703.1	-0.961196	0.32826	0.887148	-0.809533	0.567016
RMarc703.2	-1.06124	0.771332	-0.0346157	-0.770806	-1.0157
RMarc704	0.548946	1.24555	0.0188848	-1.80355	0.300622
RMarc704.1	0.923915	1.19396	-0.63001	0.439487	-0.260152
RMarc704.2	0.532416	1.16042	-0.311216	-1.60459	0.200116
RMarc704.3	0.528957	0.574936	0.358882	-0.0306825	0.598974
RMarc704.4	0.367165	0.733421	-0.72191	-0.388597	0.397577
RMarc704.5	0.772908	1.27859	-0.908174	-0.938397	-0.135055
RMarc704.6	0.202194	0.909067	0.42945	0.27105	0.300311
RMarc705	0.402382	1.01132	0.527639	-1.30411	0.915944
RMarc705.1	0.510517	0.336008	1.37151	-1.09048	1.58007
RMarc705.2	0.348019	0.737706	-0.227332	-0.508685	0.531518
RMont706	0.647755	-0.25359	0.0068151	0.198352	-0.349355
RMont706.1	0.502404	-0.416928	0.822241	0.520219	-0.722554
RMont706.2	0.813025	-0.753416	0.275312	-0.186087	-1.42817
RMont707	0.747832	-0.822309	0.111973	-0.897741	-0.63115
RMont707.1	0.320345	-0.753211	0.718544	0.941963	0.150341
RMont707.2	0.680367	-0.653764	1.08954	-0.193727	0.694543
ROfan707	0.897759	0.386279	-0.313493	-0.44282	1.26135
ROfan707.1	0.567943	0.792301	-1.35862	-0.840412	0.525272
ROfan707.2	0.355731	0.780666	-0.357768	0.102707	0.782674
ROfan707.3	0.944149	0.874264	-0.400801	-0.0965472	0.248826
ROfan708	0.864175	0.712939	-0.380089	1.24203	0.450419
ROfan708.1	0.0003009	0.467507	-1.61245	0.723778	-0.565884
ROfan708.2	0.683504	0.826414	-1.04101	0.267393	0.433182
ROfan708.3	0.361579	0.718694	-1.30472	0.0548126	1.11335
ROfan708.4	0.477835	0.269282	-1.37686	0.124965	1.67765
ROfan708.5	0.696754	-0.233885	-0.528757	0.732791	0.895517
ROfan708.6	0.417671	-0.207683	0.170854	0.13994	2.68584
ROfan709	-0.0589478	-0.0039153	-1.02846	1.15792	0.972935
ROgli709	-0.39563	0.430049	-1.06153	0.117155	0.657989
ROgli710	-1.28558	0.684608	-0.266858	0.784089	-0.249017
ROgli711	-0.169489	0.26392	0.386503	-1.36727	1.02814
ROlon711	0.506456	0.422446	0.0187077	1.39732	0.494789
RPo_A712	-1.04781	0.0922724	0.181424	0.729469	-0.626397
RPo_A712.1	-0.94799	-0.370909	0.689866	-0.0909053	0.215604
RPo_A713	-1.16831	-0.131754	0.209226	-0.686044	-1.00986
RPo_A713.1	-0.386058	0.120464	-1.68448	1.32477	-0.492489
RPo_A713.2	-0.692298	0.0749612	-1.34524	1.20332	-0.52691
RPo_A713.3	-0.843745	-0.19035	-0.447824	1.45889	0.12273
RPo_A714	-0.860205	0.442944	0.82228	-0.922074	0.643759
RPo_A714.1	-0.637937	0.0638056	0.510289	-0.626486	0.769384
RPo_A714.2	0.170742	-0.260839	1.01637	-0.348197	1.58636
RPo_A714.3	0.193368	0.222657	-0.313957	0.163926	0.687902
RPo_A715	0.74266	0.610888	-0.646477	-0.119628	0.22597
RPo_A715.1	-0.0006493	-0.169497	1.0413	-0.985497	1.5678
RPo_A716	-0.180196	-0.0666099	1.13665	-1.01449	2.15392
RPo_A716.1	0.182983	0.105823	0.203859	-0.283658	1.22198
RPo_A717	0.44097	0.576438	0.852162	-1.2764	1.39962
RPo_A717.1	0.280037	-0.129354	0.260425	0.708037	1.55423
RPo_A717.2	0.279476	0.641006	0.585587	-1.22849	1.7087
RPo_A717.3	0.550987	0.197078	0.843934	-0.346115	2.04212
RPo_A717.4	0.553025	0.678672	0.341446	-0.267113	1.80366
RPo_A718	0.525262	0.169659	0.370437	-0.580421	0.890783
RPo_A718.1	1.40896	1.40676	-0.849684	0.677059	0.106624
RPo_A718.2	0.466137	0.0475624	0.333999	0.481822	1.56183
RSang719	-0.715822	0.600799	0.108657	-0.81805	-0.0973798
RSang719.1	-0.133376	1.07049	-1.11463	-0.33555	0.0484865
RSang720	-0.399236	0.705263	-0.911676	-0.859358	-1.03759
RSang720.1	0.476676	0.83755	0.289582	-0.82762	-0.223695
RSang720.2	0.661335	0.151275	-0.311066	0.389828	0.380574
RSang721	-0.239327	0.605529	-0.808367	-1.06055	-0.58327
RSang721.1	-0.154536	0.429416	-1.16535	0.274148	0.27712
RSang721.2	0.459179	0.45703	-0.31629	0.0483529	0.743604
RSang721.3	-0.565104	0.413587	-0.231014	-0.626076	-0.072674
RSang722	-0.353714	0.461392	-0.0143868	-0.773455	0.485713
RSang722.1	-1.04616	0.519404	-0.846094	-0.0461683	-0.465351
RSang722.2	-0.0831937	0.849717	-0.927505	0.631166	-0.364161
RSang723	0.172131	0.46656	-1.48494	0.975074	0.754795
RSang723.1	-0.318304	0.733412	-1.37711	-1.34415	-1.11325
RSang723.2	0.017049	-0.389439	-0.476368	0.815022	0.115885
RSang724	0.558404	1.02273	-2.0054	0.262943	-0.114182
RSang725	0.5153	0.384002	-0.536554	0.0355724	0.798928
RSang725.1	0.506926	0.38726	-1.01802	1.27855	-1.28674
RSang725.2	0.429295	-0.0900617	-0.948878	1.72635	-0.155523
RSang725.3	0.0857169	0.221671	-1.9139	1.38451	-0.865192
RSang725.4	0.198395	1.32288	-1.84922	0.501297	-0.831817
RSang725.5	-0.0409374	0.130248	-0.57254	0.384532	-1.25057
RSang726	0.405444	0.890037	-1.54039	1.27437	0.210638
RSang726.1	-0.0592084	-0.191988	-1.21354	0.0668266	0.373856
RSang726.2	0.349089	-0.268844	-1.11882	0.849473	0.0490442
RSang726.3	0.556079	0.463548	-0.856493	0.482899	0.0752171
RSang726.4	0.806468	1.08091	-0.260195	0.149088	0.210131
RSang726.5	-0.229989	0.795909	-1.02417	-0.0252173	-0.636669
RSang726.6	-0.0650969	0.829952	-1.46931	0.308553	-0.193138
RSang726.7	0.322457	1.31107	-1.97536	-1.33298	-1.31519
RSang727	0.135225	-0.440833	0.772593	0.699486	0.647938
RSang728	0.399548	0.76333	-1.42381	1.13676	-0.10712
RSang728.1	0.916123	1.20451	-1.47776	0.303575	0.149057
RSang728.2	0.327699	0.537744	-1.14033	0.0004841	-0.040616
RSang728.3	0.649338	-0.376679	-0.456845	0.741021	-0.356667
RSarc729	-3.14521	-0.0668103	1.12866	1.35678	0.109847
RSarc729.1	-2.55049	0.100542	0.78917	0.210357	-0.663039
RSarc730	-1.94571	-0.385564	0.491007	1.51479	0.407265
RSard730	0.667226	0.346693	1.05964	0.568467	0.746105
RSard730.1	0.748319	0.729332	0.262607	1.0013	1.23003
RSard730.2	0.992828	0.520422	0.176023	1.77347	0.842372
RSele732	0.696015	0.894928	1.42485	0.0182546	1.59349
RSele733	0.573667	0.708308	0.413437	0.158538	0.575322
RSele735	0.322704	0.56437	0.267818	0.407985	0.444534
RSele738	0.469654	0.615619	-0.0440945	-1.06191	0.58239
RSele739	0.381463	0.425115	0.905784	-0.407884	0.727232
RSele740	0.241102	0.630761	0.897789	-1.28494	0.335347
RSele740.1	0.0763063	0.32127	0.746739	-0.930189	0.519655
RSele741	0.596256	0.862355	1.55088	0.261598	1.42265
RSele743	0.579291	1.50718	-0.357542	-1.02902	-3.06565
RSele747	0.0312889	0.0087995	1.13444	-0.230093	-1.47863
RSele747.1	-1.38281	-0.433346	-0.621237	2.54036	0.706774
RSele749	0.406128	0.0598795	-0.653664	1.01938	0.665409
RSele750	0.469647	-0.520805	0.71602	1.48184	2.02887
RSele753	0.399625	-0.170651	1.38693	-0.736011	1.03101
RSele754	-0.885713	0.126217	-0.668236	1.81696	0.817785
RSele755	-0.8866	0.358008	0.565413	2.30207	1.45825
RSele755.1	-0.779671	0.252816	-0.0568046	0.806227	-0.69027
RSele757	-0.417397	-0.0351584	-0.522505	1.79653	0.656662
RSele757.1	0.117011	0.261286	-0.595392	1.38401	0.153589
RSele758	-0.715708	0.125074	0.192721	2.09157	1.19636
RSele759	0.16642	-0.256254	1.61236	1.56635	-1.53992
RSele759.1	0.570508	0.159639	-0.173173	2.48533	-1.63152
RSele759.2	0.714943	0.778841	0.691758	1.90847	-0.0779415
RSele760	-0.648193	0.13477	-0.374753	2.76319	1.48468
RSele760.1	1.02599	0.909964	0.725993	2.00523	0.273738
RSele761	0.168318	0.302574	-0.790186	1.25345	-0.947663
RSele764	0.914598	0.0158782	1.22475	-1.64761	-0.670096
RSele770	0.589109	0.400903	-0.63398	-0.947931	0.358282
RSele770.1	0.083079	0.293549	0.661501	-0.593331	1.0328
RSele771	-0.125754	-0.753559	0.418232	0.633653	-0.70834
RSele771.1	0.59351	0.0435543	-0.141088	-0.629047	0.771987
RSele771.2	-0.439769	-1.01249	-0.973413	2.32539	1.77712
RSele771.3	-0.134134	0.611245	-0.605958	1.40991	0.0930163
RSele772	0.0292416	0.626849	0.142997	-0.294671	-0.414404
RSele781	0.614024	1.66667	-1.21542	-1.30726	-0.443743
RSesi782	-0.625127	1.05548	-0.273627	-1.60091	-0.129364
RTagl784	0.0790838	-0.0776313	0.122485	0.119331	1.71382
RTagl784.1	0.122893	0.26746	-0.0987679	0.388054	0.767134
RTana785	-0.592608	0.943006	-0.439435	-0.955838	0.246793
RTana785.1	0.425816	0.851658	-1.12716	1.24126	-0.0559059
RTana785.2	-0.0672113	0.655234	-1.00753	0.230763	0.628516
RTana785.3	0.544404	1.08511	-1.77593	0.798522	-0.202618
RTana785.4	-0.0114701	0.742657	-1.36715	0.749999	-0.935938
RTana785.5	-0.741092	0.648313	0.195112	-1.28899	0.125488
RTana786	-0.0040007	0.613158	0.479165	-1.30433	1.47612
RTana786.1	0.885921	1.84438	-2.25954	2.52604	-0.524102
RTana786.2	1.23226	1.68015	-2.1381	2.83367	0.194037
RTana786.3	0.355529	0.857667	-1.74154	1.66285	-0.928034
RTana786.4	-0.112093	0.508814	-0.814508	0.828074	-0.726163
RTana786.5	0.0006357	1.19749	-1.37091	0.206354	-0.732773
RTana786.6	0.986938	1.07968	-1.44902	2.38977	-0.389081
RTana786.7	0.83956	1.7288	-2.76297	2.63035	-0.654003
RTana786.8	0.830011	1.0746	-0.980192	1.08138	0.131996
RTana787	0.866025	1.66003	-0.976835	2.27288	0.386122
RTana787.1	0.246402	0.58518	0.0521111	0.544522	0.749123
RTana787.2	1.21645	1.81186	-2.55059	2.57636	-0.332154
RTana787.3	0.649679	1.15868	-1.07523	1.87821	-0.120285
RTana787.4	0.612176	0.514167	-1.22799	1.13991	0.489057
RTana787.5	0.48268	1.00644	-1.18143	0.88372	0.155563
RTana787.6	0.696426	0.763945	-1.00531	1.62722	0.399822
RTana787.7	0.850576	1.21759	-1.80604	2.78299	0.306512
RTana788	1.12795	1.44986	-0.280311	0.983984	0.354261
RTana788.1	0.974985	1.58692	-1.5469	2.91486	0.215268
RTana788.2	0.871735	1.2239	-1.60309	2.82803	-0.134699
RTana788.3	0.686922	1.32588	-1.7757	0.999618	-0.301996
RTana788.4	0.815777	1.32844	-1.27668	1.46325	-0.307329
RTana788.5	1.1433	0.876578	-0.634443	2.38742	0.222299
RTana788.6	0.778214	1.26303	-1.85095	1.3849	-0.488299
RTana789	0.992263	1.54009	-1.33638	1.10105	-0.324829
RTana789.1	0.962061	1.30159	-1.26926	2.7843	0.333347
RTana789.2	0.950093	1.58291	-0.838879	1.23122	0.418054
RTana789.3	0.857007	1.60003	-2.58732	1.48498	-1.25211
RTana789.4	0.732746	1.00046	-2.23193	1.66312	-0.246666
RTana789.5	0.292537	0.4461	-0.1935	0.388688	0.0201078
RTana789.6	0.932393	1.59233	-2.83967	2.23909	-0.708963
RTana790	1.27359	1.90101	-3.10983	1.91109	-1.26777
RTana790.1	0.855762	0.233037	-1.18799	2.38133	1.0862
RTana790.2	0.564606	0.705645	-0.987539	0.757271	-0.138435
RTana790.3	0.601552	0.730329	-1.33857	1.33097	0.215757
RTana790.4	0.634517	1.27793	-0.999051	0.200657	-0.164695
RTana790.5	0.826131	1.27584	-1.56312	1.98966	-0.24529
RTana790.6	0.397877	1.23139	-0.928658	-0.683873	0.0098426
RTana790.7	1.00531	1.61016	-2.49722	1.7651	-0.58483
RTana790.8	1.0525	1.46491	-2.48047	2.57221	-0.232532
RTana791	0.996816	2.01029	-3.27306	2.82328	-1.24825
RTana791.1	1.06181	1.23422	-0.895188	0.427827	0.0545268
RTana791.2	0.837379	1.10444	-2.39749	2.83872	-0.742711
RTana791.3	0.549936	1.67476	-1.67953	0.125655	-0.628218
RTana791.4	1.36975	1.93539	-1.92158	1.44941	-0.593254
RTana791.5	0.971253	1.30819	-2.71083	2.64796	-0.526057
[truncated: 286 more rows]
