# Supplementary material for: Response of Chironomids to Key Environmental Factors: Perspective for Biomonitoring
Source: Insects. 2022 Oct 7;13(10):911. doi: 10.3390/insects13100911 (PMC9604178; doi:10.3390/insects13100911)
Supplement: Supplementary file 1 [file insects-13-00911-s001.zip › Tab_S8.xlsx]

## Sheet: Foglio1
[1]	discrim sites x spe matrix (nLp) with habitat as factor
abbreviations	K	kryal
of the levels	S	krenal
of factor habitat	R	rhithral
	P	potamal
	ALA	alpine lakes
	LL	lakes profundal (large lakes)
	LS	lakes littoral (small lakes)
	ME	Mediterranean lakes
	V	volcanic lakes
	B	brackish waters
[1]	factor loadings
	LD1	LD2
CA1	2.02303	-0.122973
CA2	-0.318646	-1.64008
[1]	means factor scores
	ALA	B	K	LL	LS	ME	P	R	S	V
CA1	-0.394896	-0.704094	-1.49724	0.758883	0.958662	0.476863	-0.256066	-0.72287	-0.508957	1.12902
CA2	-0.873084	1.3812	-1.9718	-0.10554	-0.269721	0.213003	1.03302	0.655253	0.285842	-0.333532
hit and misses table
		ALA	B	K	LL	LS	ME	P	R	S	V
	ALA	45	0	11	6	4	3	0	1	8	2
	B	0	1	0	0	0	0	0	0	0	0
	K	37	0	206	0	0	0	0	4	14	0
	LL	0	1	0	14	20	29	7	10	6	77
	LS	1	2	0	44	40	46	5	8	7	200
	ME	1	1	0	4	7	11	4	1	4	6
	P	2	102	2	1	1	81	160	46	10	0
	R	17	156	21	2	0	18	124	276	110	0
	S	13	7	2	1	0	15	14	29	39	0
	V	0	0	0	12	23	0	0	0	0	76
percent hits	ALA	B	K	LL	LS	ME	P	R	S	V
	56.25	100	78.9272	8.53659	11.3314	28.2051	39.5062	38.1215	32.5	68.4685
percent misses	ALA	B	K	LL	LS	ME	P	R	S	V
	43.75	0	21.0728	91.4634	88.6686	71.7949	60.4938	61.8785	67.5	31.5315
[1]	discrim sites x traits matrix (nLpUs) with habitat as factor
[1]	factor loadings
	LD1	LD2
CA1	1.77032	-0.760436
CA2	-1.01675	-1.40806
[1]	means factor scores
	ALA	B	K	LL	LS	ME	P	R	S	V
CA1	-1.66641	0.728549	-2.04325	0.182783	0.165482	0.393271	0.748558	0.287166	-0.0303095	0.225943
CA2	-0.29984	0.505506	0.480307	-1.18373	-1.33198	-0.534522	0.16448	0.698894	0.36002	-1.60052
hit and misses table
		ALA	B	K	LL	LS	ME	P	R	S	V
	ALA	47	0	21	2	1	1	0	0	6	2
	B	0	1	0	0	0	0	0	0	0	0
	K	29	0	216	0	0	0	0	1	15	0
	LL	0	1	0	23	15	30	8	6	8	73
	LS	3	9	0	34	36	51	13	7	11	189
	ME	1	1	0	7	2	11	5	3	4	5
	P	0	120	1	10	0	68	145	28	30	3
	R	17	194	9	1	0	19	49	249	186	0
	S	8	12	4	1	0	10	12	27	45	1
	V	0	0	0	13	16	2	0	0	0	80
percent hits	ALA	B	K	LL	LS	ME	P	R	S	V
	58.75	100	82.7586	14.0244	10.1983	28.2051	35.8025	34.3923	37.5	72.0721
percent misses	ALA	B	K	LL	LS	ME	P	R	S	V
	41.25	0	17.2414	85.9756	89.8017	71.7949	64.1975	65.6077	62.5	27.9279
